# Supplementary material for: Taxonomic notes on eleven species of the subfamily Cteninae (Araneae, Ctenidae) from Asia
Source: Biodivers Data J. 2022 Dec 12;10:e96003. doi: 10.3897/BDJ.10.e96003 (PMC9836443; doi:10.3897/BDJ.10.e96003)
Supplement: XML Treatment for Amauropelma saraburi [file BDJ.10.e96003-treatment3.xml]

<!DOCTYPE tp:taxon-treatment
  PUBLIC "-//TaxonX//DTD Taxonomic Treatment Publishing DTD v0 20100105//EN" "tax-treatment-NSO.dtd">
<tp:taxon-treatment xmlns:tp="http://www.plazi.org/taxpub"><tp:treatment-meta><mixed-citation publication-type="journal"><person-group><name><surname>Chu</surname><given-names>Chang</given-names></name><name><surname>Lu</surname><given-names>Ying</given-names></name><name><surname>Li</surname><given-names>Shuqiang</given-names></name><name><surname>Yao</surname><given-names>Zhiyuan</given-names></name></person-group><article-title>Taxonomic notes on eleven species of the subfamily <tp:taxon-name><tp:taxon-name-part taxon-name-part-type="subfamily">Cteninae</tp:taxon-name-part></tp:taxon-name> (<tp:taxon-name><tp:taxon-name-part taxon-name-part-type="order">Araneae</tp:taxon-name-part></tp:taxon-name>, <tp:taxon-name><tp:taxon-name-part taxon-name-part-type="family">Ctenidae</tp:taxon-name-part></tp:taxon-name>) from Asia</article-title><source>Biodivers Data J</source><day>12</day><month>12</month><year>2022</year><volume>10</volume><pub-id pub-id-type="doi">10.3897/BDJ.10.e96003</pub-id></mixed-citation></tp:treatment-meta><tp:nomenclature><tp:taxon-name>
            <object-id xmlns:xlink="http://www.w3.org/1999/xlink" content-type="arpha" xlink:type="simple">7FEEE19B-A404-5A83-8C1B-2140ABF97D1B</object-id>
            <tp:taxon-name-part taxon-name-part-type="genus">Amauropelma</tp:taxon-name-part>
            <tp:taxon-name-part taxon-name-part-type="species">saraburi</tp:taxon-name-part>
            <object-id xmlns:xlink="http://www.w3.org/1999/xlink" content-type="zoobank" xlink:type="simple" object-id-type="ZooBank">3009CDF3-0EF9-4FE6-A1EF-C3C0EF376C94</object-id>
          </tp:taxon-name><tp:taxon-authority>S. Li &amp; Yao</tp:taxon-authority><tp:taxon-status xmlns:xlink="http://www.w3.org/1999/xlink" xlink:type="simple">sp. n.</tp:taxon-status></tp:nomenclature><tp:treatment-sec sec-type="materials"><title>Materials</title><list list-type="alpha-lower" list-content="occurrences"><list-item><p><bold>Type status:</bold> <named-content xmlns:xlink="http://www.w3.org/1999/xlink" content-type="dwc:typeStatus" xlink:type="simple">Holotype</named-content>. <bold>Occurrence:</bold> recordedBy: <named-content xmlns:xlink="http://www.w3.org/1999/xlink" content-type="dwc:recordedBy" xlink:type="simple">Z. Chen</named-content>; individualCount: <named-content xmlns:xlink="http://www.w3.org/1999/xlink" content-type="dwc:individualCount" xlink:type="simple">1</named-content>; sex: <named-content xmlns:xlink="http://www.w3.org/1999/xlink" content-type="dwc:sex" xlink:type="simple">male</named-content>; lifeStage: <named-content xmlns:xlink="http://www.w3.org/1999/xlink" content-type="dwc:lifeStage" xlink:type="simple">adult</named-content>; <bold>Taxon:</bold> order: <named-content xmlns:xlink="http://www.w3.org/1999/xlink" content-type="dwc:order" xlink:type="simple"><tp:taxon-name><tp:taxon-name-part taxon-name-part-type="order">Araneae</tp:taxon-name-part></tp:taxon-name></named-content>; family: <named-content xmlns:xlink="http://www.w3.org/1999/xlink" content-type="dwc:family" xlink:type="simple"><tp:taxon-name><tp:taxon-name-part taxon-name-part-type="family">Ctenidae</tp:taxon-name-part></tp:taxon-name></named-content>; genus: <named-content xmlns:xlink="http://www.w3.org/1999/xlink" content-type="dwc:genus" xlink:type="simple"><tp:taxon-name><tp:taxon-name-part taxon-name-part-type="genus">Amauropelma</tp:taxon-name-part></tp:taxon-name></named-content>; <bold>Location:</bold> country: <named-content xmlns:xlink="http://www.w3.org/1999/xlink" content-type="dwc:country" xlink:type="simple">Thailand</named-content>; stateProvince: <named-content xmlns:xlink="http://www.w3.org/1999/xlink" content-type="dwc:stateProvince" xlink:type="simple">Saraburi</named-content>; verbatimLocality: <named-content xmlns:xlink="http://www.w3.org/1999/xlink" content-type="dwc:verbatimLocality" xlink:type="simple">Kaeng Khoi District, Song Khon Village, Tham Bo Pla Cave</named-content>; verbatimElevation: <named-content xmlns:xlink="http://www.w3.org/1999/xlink" content-type="dwc:verbatimElevation" xlink:type="simple">73 m a.s.l.</named-content>; verbatimLatitude: <named-content xmlns:xlink="http://www.w3.org/1999/xlink" content-type="dwc:verbatimLatitude" xlink:type="simple">14°39.625'N</named-content>; verbatimLongitude: <named-content xmlns:xlink="http://www.w3.org/1999/xlink" content-type="dwc:verbatimLongitude" xlink:type="simple">100°58.115'E</named-content>; <bold>Event:</bold> year: <named-content xmlns:xlink="http://www.w3.org/1999/xlink" content-type="dwc:year" xlink:type="simple">2014</named-content>; month: <named-content xmlns:xlink="http://www.w3.org/1999/xlink" content-type="dwc:month" xlink:type="simple">10</named-content>; day: <named-content xmlns:xlink="http://www.w3.org/1999/xlink" content-type="dwc:day" xlink:type="simple">20</named-content>; <bold>Record Level:</bold> institutionCode: <named-content xmlns:xlink="http://www.w3.org/1999/xlink" content-type="dwc:institutionCode" xlink:type="simple">IZCAS-Ar 43533</named-content></p></list-item><list-item><p><bold>Type status:</bold> <named-content xmlns:xlink="http://www.w3.org/1999/xlink" content-type="dwc:typeStatus" xlink:type="simple">Paratype</named-content>. <bold>Occurrence:</bold> recordedBy: <named-content xmlns:xlink="http://www.w3.org/1999/xlink" content-type="dwc:recordedBy" xlink:type="simple">Z. Chen</named-content>; individualCount: <named-content xmlns:xlink="http://www.w3.org/1999/xlink" content-type="dwc:individualCount" xlink:type="simple">1</named-content>; sex: <named-content xmlns:xlink="http://www.w3.org/1999/xlink" content-type="dwc:sex" xlink:type="simple">female</named-content>; lifeStage: <named-content xmlns:xlink="http://www.w3.org/1999/xlink" content-type="dwc:lifeStage" xlink:type="simple">adult</named-content>; <bold>Taxon:</bold> order: <named-content xmlns:xlink="http://www.w3.org/1999/xlink" content-type="dwc:order" xlink:type="simple"><tp:taxon-name><tp:taxon-name-part taxon-name-part-type="order">Araneae</tp:taxon-name-part></tp:taxon-name></named-content>; family: <named-content xmlns:xlink="http://www.w3.org/1999/xlink" content-type="dwc:family" xlink:type="simple"><tp:taxon-name><tp:taxon-name-part taxon-name-part-type="family">Ctenidae</tp:taxon-name-part></tp:taxon-name></named-content>; genus: <named-content xmlns:xlink="http://www.w3.org/1999/xlink" content-type="dwc:genus" xlink:type="simple"><tp:taxon-name><tp:taxon-name-part taxon-name-part-type="genus">Amauropelma</tp:taxon-name-part></tp:taxon-name></named-content>; <bold>Location:</bold> country: <named-content xmlns:xlink="http://www.w3.org/1999/xlink" content-type="dwc:country" xlink:type="simple">Thailand</named-content>; stateProvince: <named-content xmlns:xlink="http://www.w3.org/1999/xlink" content-type="dwc:stateProvince" xlink:type="simple">Saraburi</named-content>; verbatimLocality: <named-content xmlns:xlink="http://www.w3.org/1999/xlink" content-type="dwc:verbatimLocality" xlink:type="simple">Kaeng Khoi District, Song Khon Village, Tham Bo Pla Cave</named-content>; verbatimElevation: <named-content xmlns:xlink="http://www.w3.org/1999/xlink" content-type="dwc:verbatimElevation" xlink:type="simple">73 m a.s.l.</named-content>; verbatimLatitude: <named-content xmlns:xlink="http://www.w3.org/1999/xlink" content-type="dwc:verbatimLatitude" xlink:type="simple">14°39.625'N</named-content>; verbatimLongitude: <named-content xmlns:xlink="http://www.w3.org/1999/xlink" content-type="dwc:verbatimLongitude" xlink:type="simple">100°58.115'E</named-content>; <bold>Event:</bold> year: <named-content xmlns:xlink="http://www.w3.org/1999/xlink" content-type="dwc:year" xlink:type="simple">2014</named-content>; month: <named-content xmlns:xlink="http://www.w3.org/1999/xlink" content-type="dwc:month" xlink:type="simple">10</named-content>; day: <named-content xmlns:xlink="http://www.w3.org/1999/xlink" content-type="dwc:day" xlink:type="simple">20</named-content>; <bold>Record Level:</bold> institutionCode: <named-content xmlns:xlink="http://www.w3.org/1999/xlink" content-type="dwc:institutionCode" xlink:type="simple">IZCAS-Ar 43534</named-content></p></list-item><list-item><p><bold>Type status:</bold> <named-content xmlns:xlink="http://www.w3.org/1999/xlink" content-type="dwc:typeStatus" xlink:type="simple">Paratype</named-content>. <bold>Occurrence:</bold> recordedBy: <named-content xmlns:xlink="http://www.w3.org/1999/xlink" content-type="dwc:recordedBy" xlink:type="simple">Z. Chen</named-content>; individualCount: <named-content xmlns:xlink="http://www.w3.org/1999/xlink" content-type="dwc:individualCount" xlink:type="simple">1</named-content>; sex: <named-content xmlns:xlink="http://www.w3.org/1999/xlink" content-type="dwc:sex" xlink:type="simple">female</named-content>; lifeStage: <named-content xmlns:xlink="http://www.w3.org/1999/xlink" content-type="dwc:lifeStage" xlink:type="simple">adult</named-content>; <bold>Taxon:</bold> order: <named-content xmlns:xlink="http://www.w3.org/1999/xlink" content-type="dwc:order" xlink:type="simple"><tp:taxon-name><tp:taxon-name-part taxon-name-part-type="order">Araneae</tp:taxon-name-part></tp:taxon-name></named-content>; family: <named-content xmlns:xlink="http://www.w3.org/1999/xlink" content-type="dwc:family" xlink:type="simple"><tp:taxon-name><tp:taxon-name-part taxon-name-part-type="family">Ctenidae</tp:taxon-name-part></tp:taxon-name></named-content>; genus: <named-content xmlns:xlink="http://www.w3.org/1999/xlink" content-type="dwc:genus" xlink:type="simple"><tp:taxon-name><tp:taxon-name-part taxon-name-part-type="genus">Amauropelma</tp:taxon-name-part></tp:taxon-name></named-content>; <bold>Location:</bold> country: <named-content xmlns:xlink="http://www.w3.org/1999/xlink" content-type="dwc:country" xlink:type="simple">Thailand</named-content>; stateProvince: <named-content xmlns:xlink="http://www.w3.org/1999/xlink" content-type="dwc:stateProvince" xlink:type="simple">Saraburi</named-content>; verbatimLocality: <named-content xmlns:xlink="http://www.w3.org/1999/xlink" content-type="dwc:verbatimLocality" xlink:type="simple">Kaeng Khoi District, Song Khon Village, Tham Bo Pla Cave</named-content>; verbatimElevation: <named-content xmlns:xlink="http://www.w3.org/1999/xlink" content-type="dwc:verbatimElevation" xlink:type="simple">73 m a.s.l.</named-content>; verbatimLatitude: <named-content xmlns:xlink="http://www.w3.org/1999/xlink" content-type="dwc:verbatimLatitude" xlink:type="simple">14°39.625'N</named-content>; verbatimLongitude: <named-content xmlns:xlink="http://www.w3.org/1999/xlink" content-type="dwc:verbatimLongitude" xlink:type="simple">100°58.115'E</named-content>; <bold>Event:</bold> year: <named-content xmlns:xlink="http://www.w3.org/1999/xlink" content-type="dwc:year" xlink:type="simple">2014</named-content>; month: <named-content xmlns:xlink="http://www.w3.org/1999/xlink" content-type="dwc:month" xlink:type="simple">10</named-content>; day: <named-content xmlns:xlink="http://www.w3.org/1999/xlink" content-type="dwc:day" xlink:type="simple">20</named-content>; <bold>Record Level:</bold> institutionCode: <named-content xmlns:xlink="http://www.w3.org/1999/xlink" content-type="dwc:institutionCode" xlink:type="simple">IZCAS-Ar 43535</named-content></p></list-item></list></tp:treatment-sec><tp:treatment-sec sec-type="Description"><title>Description</title><p><bold>Male</bold> (IZCAS-Ar 43533): PL 4.5, PW 3.7, AW 1.6, OL 3.2, OW 2.1. Eye diameters and interdistances: AME 0.12, ALE 0.14, PME 0.14, PLE 0.14, AME–AME 0.07, AME–ALE 0.16, PME–PME 0.08, PME–PLE 0.26, AME–PME 0.07, ALE–PLE 0.13, clypeus AME 0.16, clypeus ALE 0.28. Palp and leg measurements: palp 5.2 (1.8, 0.8, 0.9, -, 1.7), I - (4.5, 2.0, 4.5, 4.0, -), II 15.2 (3.8, 2.1, 3.8, 3.7, 1.8), III 14.3 (3.6, 1.8, 3.4, 3.7, 1.8), IV 19.4 (4.9, 2.0, 4.6, 5.6, 2.3). Leg formula 4123. Spination of palp and legs: palp 131, 100, 210; femora I p112, d111, r111, II p211, d111, r211, III p112, d111, r112, IV p112, d111, r002; patellae I 001, II–IV 101; tibiae I p010, r110, v22222, II p100, r100, v22222, III–IV p11, d111, r11, v222; metatarsi I v222, II p110, r110, v222, III p112, d010, r112, v222, IV p112, d010, r112, v2222. Chelicerae with 3 promarginal, 4 retromarginal teeth, without denticles. Retromargin of chelicerae close to fang base without bristle. Claw tufts arising separately, but intermingle with each other distally. Leg claws II with 1 and III–IV with 2 secondary teeth. Position of tarsal organ: IV 1.58.</p><p>Palp (Fig. <xref ref-type="fig" rid="F8184440">6</xref>a–c). Patella with distinct retrolateral apophysis. Cymbium tip conical, with prolatero-proximal outgrowth and retro-proximal outgrowth. Embolus (Fig. <xref ref-type="fig" rid="F8220528">9</xref><xref ref-type="fig" rid="F8220534">b</xref>) slender, arising at 8.30 o’clock position. Conductor arising at 1 o’clock position. Tegular apophysis large and longitudinally elongated, with excavation on prolateral side.</p><p>Colour (Fig. <xref ref-type="fig" rid="F8184443">7</xref>c and d). Yellowish-brown. Dorsal prosoma yellowish with eyes marked with black rings, fovea distinct, brown. Sternum, ventral coxae, labium and gnathocoxae yellowish without patterns. Chelicerae brown. Legs yellowish. Dorsal opisthosoma yellowish without patterns. Lateral and ventral opisthosoma grey without patterns. Spinnerets grey.</p><p><bold>Female</bold> (IZCAS-Ar 43534): PL 5.6, PW 4.4, AW 2.8, OL 4.9, OW 3.1. Eye diameters and interdistances: AME 0.14, ALE 0.20, PME 0.15, PLE 0.16, AME–AME 0.12, AME–ALE 0.32, PME–PME 0.16, PME–PLE 0.53, AME–PME 0.08, ALE–PLE 0.20, clypeus AME 0.13, clypeus ALE 0.21. Palp and leg measurements: palp 6.0 (1.7, 1.2, 1.4, -, 1.7), I 19.3 (4.6, 2.7, 5.6, 4.2, 2.2), II 18.3 (4.9, 2.5, 5.0, 4.0, 1.9), III 17.0 (4.6, 2.2, 4.1, 4.3, 1.8), IV 23.0 (5.8, 2.4, 5.5, 6.6, 2.7). Leg formula 4123. Spination of palp and legs: palp 131, 100, 1111, 2112; femora I p021, d111, r111, II–III p112, d111, r112, IV p112, d111, r002; patellae I–II 000, III–IV 101; tibiae I –II v22222, III–IV p11, d111, r11, v222; metatarsi I–II v222, III–IV p112, d010, r112, v222. Chelicerae with 3 promarginal, 4 retromarginal teeth, without denticles. Retromargin of chelicerae close to fang base without bristle. Sparse scopula restricted almost entirely to tarsi, only metatarsi I–II with sparse scopula hairs. Claw tufts arising separately, but intermingle with each other distally. Palpal claw with 3 secondary teeth, leg claws I with 3, II–III with 2 secondary teeth.</p><p>Copulatory organ (Fig. <xref ref-type="fig" rid="F8184443">7</xref>a, b, Fig. <xref ref-type="fig" rid="F8221028">8</xref>a and b). Epigynal plate width/length: 19.5/8.6; anterior width/posterior width: 15/6.3; with lateral wings and posterior part with distinct lateral margins and two distinct tubercles. Lateral teeth pointing anteriorly. Internal duct system with round spermathecae not fully visible and spermathecae separated from each other by more than their diameter; fertilisation ducts elongate and laminar, pointing postero-medially.</p><p>Colour (Fig. <xref ref-type="fig" rid="F8184443">7</xref>e and f). Reddish-brown to yellowish. Dorsal prosoma slightly reddish-brown with eyes marked with black rings, fovea distinct, reddish-brown. Sternum and ventral coxae yellowish without patterns; labium and gnathocoxae reddish-brown without patterns. Chelicerae reddish-brown. Legs yellowish-brown. Dorsal and lateral opisthosoma grey without patterns. Ventral opisthosoma yellowish without patterns. Spinnerets yellowish.</p><p><bold>Variation</bold>: Second paratype female (IZCAS-Ar 43535): PL 4.6, OL 4.7.</p></tp:treatment-sec><tp:treatment-sec sec-type="Diagnosis"><title>Diagnosis</title><p>Small to medium-sized <tp:taxon-name><tp:taxon-name-part taxon-name-part-type="family">Ctenidae</tp:taxon-name-part></tp:taxon-name> (total length male 7.7, female 9.3–10.5). The new species can be distinguished from all known congeners by the embolus slender (Fig. <xref ref-type="fig" rid="F8184440">6</xref>b and Fig. <xref ref-type="fig" rid="F8220528">9</xref><xref ref-type="fig" rid="F8220534">b</xref>), by the tegular apophysis large and longitudinally elongated, with excavation on prolateral side (Fig. <xref ref-type="fig" rid="F8184440">6</xref>a–c), by the epigynal field wider than long, with lateral wings and distinct lateral margins (Fig. <xref ref-type="fig" rid="F8184443">7</xref>a and Fig. <xref ref-type="fig" rid="F8221028">8</xref>a) and by the lateral teeth pointing anteriorly (Fig. <xref ref-type="fig" rid="F8184443">7</xref>a and Fig. <xref ref-type="fig" rid="F8221028">8</xref>a).</p></tp:treatment-sec><tp:treatment-sec sec-type="Etymology"><title>Etymology</title><p>The specific name refers to the type locality and is a noun in apposition.</p></tp:treatment-sec><tp:treatment-sec sec-type="Distribution"><title>Distribution</title><p>Thailand (Saraburi, type locality; Fig. <xref ref-type="fig" rid="F8184120">1</xref>).</p></tp:treatment-sec><tp:treatment-sec sec-type="DNA Barcode"><title>DNA Barcode</title><p>Male (IZCAS-Ar 43533):TGTTTGGAGCTAGATCTGCTATAGCGGGAACGGCAATAAGAGTTTTAATTCGTATGGAATTAGGAAATTCTGGAAGATTATTAGGGGATGATCATTTATATAATGTAATTGTGACAGCTCATGCTTTTATTATGATTTTTTTTATAGTAATACCGATTTTGATTGGTGGTTTTGGAAATTGATTAGTGCCTTTAATGTTAGGAGCTCCTGATATATCTTTTCCTCGGATGAATAATTTGTCTTTTTGATTACTTCCACCTTCTTTGTTTTTATTATTCATATCTTCTATGGTGGAAATGGGTGTAGGAGCTGGATGAACTGTTTATCCACCTTTGGCTTCTAGAATTGGTCATGCTGGAAGATCTATGGATTTTGCTATTTTTTCTTTACATTTAGCTGGGGCTTCTTCAATTATAGGAGCGGTGAATTTTATTTCTACTATTATTAATATACGATTATCTGGAATAAGAATGGAGAAGGTTCCATTATTTGTTTGATCTGTTCTTATTACTGCAATTTTATTATTATTATCTTTGCCGGTATTAGCTGGTGCTATTACTATATTGTTGACTGATCGAAATTTTAATACTTCTTTTTTTGATCCGGCTGGGGGAGGGGATCCTATTTTATTTCAACATTTATTTTGATTTTTTG (GenBank accession number <ext-link xmlns:xlink="http://www.w3.org/1999/xlink" ext-link-type="uri" xlink:href="https://www.ncbi.nlm.nih.gov/nuccore/OP572100" xlink:type="simple">OP572100</ext-link>).</p><p>Female (IZCAS-Ar 43534):TGTTTGGAGCTTGATCTGCTATAGCGGGAACGGCAATAAGAGTTTTAATTCGTATGGAATTAGGAAATTCTGGAAGATTATTAGGGGATGATCATTTATATAATGTAATTGTGACAGCTCATGCTTTTATTATGATTTTTTTTATAGTAATACCGATTTTGATTGGTGGTTTTGGAAATTGATTAGTGCCTTTAATGTTAGGAGCTCCTGATATATCTTTTCCTCGGATGAATAATTTGTCTTTTTGATTACTTCCACCTTCTTTGTTTTTATTATTCATATCTTCTATGGTGGAAATGGGTGTAGGAGCTGGATGAACTGTTTATCCACCTTTGGCTTCTAGAATTGGTCATGCTGGAAGATCTATGGATTTTGCTATTTTTTCTTTACATTTAGCTGGGGCTTCTTCAATTATAGGAGCGGTGAATTTTATTTCTACTATTATTAATATACGATTATCTGGAATAAGAATGGAGAAGGTTCCATTATTTGTTTGATCTGTTCTTATTACTGCAATTTTATTATTATTATCTTTGCCGGTATTAGCTGGTGCTATTACTATATTGTTGACTGATCGAAATTTTAATACTTCTTTTTTTGATCCGGCTGGGGGAGGGGATCCTATTTTATTTCAACATTTATTTTGATTTTTTG (GenBank accession number <ext-link xmlns:xlink="http://www.w3.org/1999/xlink" ext-link-type="uri" xlink:href="https://www.ncbi.nlm.nih.gov/nuccore/OP572099" xlink:type="simple">OP572099</ext-link>).</p></tp:treatment-sec><tp:treatment-sec><!--Section generated to contain objects referenced in tp:taxon-treatment.--><fig id="F8184440" position="float" orientation="portrait"><object-id xmlns:xlink="http://www.w3.org/1999/xlink" content-type="arpha" xlink:type="simple">E5EDBD5B-8C13-5D72-961E-ACA35C47B120</object-id><object-id xmlns:xlink="http://www.w3.org/1999/xlink" content-type="doi" xlink:type="simple">10.3897/BDJ.10.e96003.figure6</object-id><label>Figure 6.</label><caption><p><italic><tp:taxon-name><tp:taxon-name-part taxon-name-part-type="genus" reg="Amauropelma">Amauropelma</tp:taxon-name-part><tp:taxon-name-part taxon-name-part-type="species" reg="saraburi">saraburi</tp:taxon-name-part></tp:taxon-name></italic> sp. n., flipped right palp, holotype. <bold>a</bold>: Prolateral view; <bold>b</bold>: Ventral view; <bold>c</bold>: Retrolateral view. C = conductor, E = embolus, PCO = prolatero-proximal cymbial outgrowth, RPA = retrolateral patellar apophysis, RPO = retro-proximal cymbial outgrowth, TA = tegular apophysis. Scale bar: 0.5 mm (<bold>a–c</bold>).</p></caption><graphic xmlns:xlink="http://www.w3.org/1999/xlink" xlink:href="bdj-10-e96003-g006.jpg" position="float" id="oo_751871.jpg" orientation="portrait" xlink:type="simple"><uri content-type="original_file" xlink:type="simple">https://binary.pensoft.net/fig/751871</uri></graphic></fig><fig-group id="F8220528" position="float" orientation="portrait"><caption><p><italic><tp:taxon-name><tp:taxon-name-part taxon-name-part-type="genus" reg="Amauropelma">Amauropelma</tp:taxon-name-part></tp:taxon-name></italic> spp., embolic tips, ventral view.</p></caption><fig id="F8220533" position="float" orientation="portrait"><object-id xmlns:xlink="http://www.w3.org/1999/xlink" content-type="arpha" xlink:type="simple">1EB68208-D179-5A8E-BB43-8B26211DBEEF</object-id><object-id xmlns:xlink="http://www.w3.org/1999/xlink" content-type="doi" xlink:type="simple">10.3897/BDJ.10.e96003.figure9a</object-id><label>Figure 9a.</label><caption><p><italic><tp:taxon-name><tp:taxon-name-part taxon-name-part-type="genus" reg="Amauropelma">Am.</tp:taxon-name-part><tp:taxon-name-part taxon-name-part-type="species" reg="phangnga">phangnga</tp:taxon-name-part></tp:taxon-name></italic> sp. n., paratype. Scale bar: 0.05 mm. <ext-link xmlns:xlink="http://www.w3.org/1999/xlink" ext-link-type="uri" xlink:href="https://doi.org/10.3897/BDJ.10.e96003.figure9a" xlink:type="simple"> </ext-link></p></caption><graphic xmlns:xlink="http://www.w3.org/1999/xlink" xlink:href="bdj-10-e96003-g009_a.jpg" xlink:type="simple" position="float" orientation="portrait" id="oo_775531.jpg"><uri content-type="original_file" xlink:type="simple">https://binary.pensoft.net/fig/775531</uri></graphic></fig><fig id="F8220534" position="float" orientation="portrait"><object-id xmlns:xlink="http://www.w3.org/1999/xlink" content-type="arpha" xlink:type="simple">97423863-4C4A-562B-994C-B51F43EA48B4</object-id><object-id xmlns:xlink="http://www.w3.org/1999/xlink" content-type="doi" xlink:type="simple">10.3897/BDJ.10.e96003.figure9b</object-id><label>Figure 9b.</label><caption><p><italic><tp:taxon-name><tp:taxon-name-part taxon-name-part-type="genus" reg="Amauropelma">Am.</tp:taxon-name-part><tp:taxon-name-part taxon-name-part-type="species" reg="saraburi">saraburi</tp:taxon-name-part></tp:taxon-name></italic> sp. n., holotype. Scale bar: 0.02 mm.</p></caption><graphic xmlns:xlink="http://www.w3.org/1999/xlink" xlink:href="bdj-10-e96003-g009_b.jpg" xlink:type="simple" position="float" orientation="portrait" id="oo_775559.jpg"><uri content-type="original_file" xlink:type="simple">https://binary.pensoft.net/fig/775559</uri></graphic></fig></fig-group><fig id="F8220534" position="float" orientation="portrait"><object-id xmlns:xlink="http://www.w3.org/1999/xlink" content-type="arpha" xlink:type="simple">97423863-4C4A-562B-994C-B51F43EA48B4</object-id><object-id xmlns:xlink="http://www.w3.org/1999/xlink" content-type="doi" xlink:type="simple">10.3897/BDJ.10.e96003.figure9b</object-id><label>Figure 9b.</label><caption><p><italic><tp:taxon-name><tp:taxon-name-part taxon-name-part-type="genus" reg="Amauropelma">Am.</tp:taxon-name-part><tp:taxon-name-part taxon-name-part-type="species" reg="saraburi">saraburi</tp:taxon-name-part></tp:taxon-name></italic> sp. n., holotype. Scale bar: 0.02 mm.</p></caption><graphic xmlns:xlink="http://www.w3.org/1999/xlink" xlink:href="bdj-10-e96003-g009_b.jpg" xlink:type="simple" position="float" orientation="portrait" id="oo_775559.jpg"><uri content-type="original_file" xlink:type="simple">https://binary.pensoft.net/fig/775559</uri></graphic></fig><fig id="F8184443" position="float" orientation="portrait"><object-id xmlns:xlink="http://www.w3.org/1999/xlink" content-type="arpha" xlink:type="simple">BF2AAEB9-498F-57ED-B570-DF1B09155137</object-id><object-id xmlns:xlink="http://www.w3.org/1999/xlink" content-type="doi" xlink:type="simple">10.3897/BDJ.10.e96003.figure7</object-id><label>Figure 7.</label><caption><p><italic><tp:taxon-name><tp:taxon-name-part taxon-name-part-type="genus" reg="Amauropelma">Amauropelma</tp:taxon-name-part><tp:taxon-name-part taxon-name-part-type="species" reg="saraburi">saraburi</tp:taxon-name-part></tp:taxon-name></italic> sp. n. <bold>a</bold>: Paratype female, epigyne, ventral view; <bold>b</bold>: Same, vulva, dorsal view; <bold>c</bold>: Holotype male, habitus, dorsal view; <bold>d</bold>: Same, habitus, ventral view; <bold>e</bold>: Paratype female, habitus, dorsal view; <bold>f</bold>: Same, habitus, ventral view. FD = fertilisation duct, IF = internal fold, LT = lateral teeth, SP = spermathecae. Scale bars: 0.2 mm (<bold>a</bold>, <bold>b</bold>), 1.0 mm (<bold>c–f</bold>).</p></caption><graphic xmlns:xlink="http://www.w3.org/1999/xlink" xlink:href="bdj-10-e96003-g007.jpg" position="float" id="oo_751872.jpg" orientation="portrait" xlink:type="simple"><uri content-type="original_file" xlink:type="simple">https://binary.pensoft.net/fig/751872</uri></graphic></fig><fig id="F8221028" position="float" orientation="portrait"><object-id xmlns:xlink="http://www.w3.org/1999/xlink" content-type="arpha" xlink:type="simple">F7C9DB81-72EE-59D6-BA50-B195CAFECC39</object-id><object-id xmlns:xlink="http://www.w3.org/1999/xlink" content-type="doi" xlink:type="simple">10.3897/BDJ.10.e96003.figure8</object-id><label>Figure 8.</label><caption><p><italic><tp:taxon-name><tp:taxon-name-part taxon-name-part-type="genus" reg="Amauropelma">Amauropelma</tp:taxon-name-part><tp:taxon-name-part taxon-name-part-type="species" reg="saraburi">saraburi</tp:taxon-name-part></tp:taxon-name></italic> sp. n., paratype female. <bold>a</bold>: Epigyne, ventral view; <bold>b</bold>: Vulva, dorsal view. FD = fertilisation duct, IF = internal fold, LT = lateral teeth, SP = spermathecae. Scale bars: 0.2 mm (<bold>a</bold>, <bold>b</bold>).</p></caption><graphic xmlns:xlink="http://www.w3.org/1999/xlink" xlink:href="bdj-10-e96003-g008.jpg" position="float" id="oo_768937.jpg" orientation="portrait" xlink:type="simple"><uri content-type="original_file" xlink:type="simple">https://binary.pensoft.net/fig/768937</uri></graphic></fig><fig id="F8184120" position="float" orientation="portrait"><object-id xmlns:xlink="http://www.w3.org/1999/xlink" content-type="arpha" xlink:type="simple">EC7B972D-AFE7-5BAB-B4F5-9EDC41FB6AD1</object-id><object-id xmlns:xlink="http://www.w3.org/1999/xlink" content-type="doi" xlink:type="simple">10.3897/BDJ.10.e96003.figure1</object-id><label>Figure 1.</label><caption><p>Distribution records of ctenid spiders from Asia in this study. 1. <italic><tp:taxon-name><tp:taxon-name-part taxon-name-part-type="genus" reg="Amauropelma">Amauropelma</tp:taxon-name-part><tp:taxon-name-part taxon-name-part-type="species" reg="krabi">krabi</tp:taxon-name-part></tp:taxon-name></italic> sp. n.; 2. <italic><tp:taxon-name><tp:taxon-name-part taxon-name-part-type="genus" reg="Amauropelma">Am.</tp:taxon-name-part><tp:taxon-name-part taxon-name-part-type="species" reg="phangnga">phangnga</tp:taxon-name-part></tp:taxon-name></italic> sp. n.; 3. <italic><tp:taxon-name><tp:taxon-name-part taxon-name-part-type="genus" reg="Amauropelma">Am.</tp:taxon-name-part><tp:taxon-name-part taxon-name-part-type="species" reg="saraburi">saraburi</tp:taxon-name-part></tp:taxon-name></italic> sp. n.; 4. <italic><tp:taxon-name><tp:taxon-name-part taxon-name-part-type="genus" reg="Anahita">Anahita</tp:taxon-name-part><tp:taxon-name-part taxon-name-part-type="species" reg="medog">medog</tp:taxon-name-part></tp:taxon-name></italic> sp. n.; 5. <italic><tp:taxon-name><tp:taxon-name-part taxon-name-part-type="genus" reg="Anahita">An.</tp:taxon-name-part><tp:taxon-name-part taxon-name-part-type="species" reg="popa">popa</tp:taxon-name-part></tp:taxon-name></italic>; 6. <italic><tp:taxon-name><tp:taxon-name-part taxon-name-part-type="genus" reg="Bowie">Bowie</tp:taxon-name-part><tp:taxon-name-part taxon-name-part-type="species" reg="fascination">fascination</tp:taxon-name-part></tp:taxon-name></italic>; 7. <italic><tp:taxon-name><tp:taxon-name-part taxon-name-part-type="genus" reg="Bowie">B.</tp:taxon-name-part><tp:taxon-name-part taxon-name-part-type="species" reg="ninhbinh">ninhbinh</tp:taxon-name-part></tp:taxon-name></italic> sp. n.; 8. <italic><tp:taxon-name><tp:taxon-name-part taxon-name-part-type="genus" reg="Bowie">B.</tp:taxon-name-part><tp:taxon-name-part taxon-name-part-type="species" reg="vinhphuc">vinhphuc</tp:taxon-name-part></tp:taxon-name></italic> sp. n.; 9. <italic><tp:taxon-name><tp:taxon-name-part taxon-name-part-type="genus" reg="Bowie">B.</tp:taxon-name-part><tp:taxon-name-part taxon-name-part-type="species" reg="borneo">borneo</tp:taxon-name-part></tp:taxon-name></italic> sp. n.; 10. <italic><tp:taxon-name><tp:taxon-name-part taxon-name-part-type="genus" reg="Bowie">B.</tp:taxon-name-part><tp:taxon-name-part taxon-name-part-type="species" reg="engkilili">engkilili</tp:taxon-name-part></tp:taxon-name></italic> sp. n.; 11. <italic><tp:taxon-name><tp:taxon-name-part taxon-name-part-type="genus" reg="Bowie">B.</tp:taxon-name-part><tp:taxon-name-part taxon-name-part-type="species" reg="sabah">sabah</tp:taxon-name-part></tp:taxon-name></italic> sp. n.</p></caption><graphic xmlns:xlink="http://www.w3.org/1999/xlink" xlink:href="bdj-10-e96003-g001.jpg" position="float" id="oo_770652.jpg" orientation="portrait" xlink:type="simple"><uri content-type="original_file" xlink:type="simple">https://binary.pensoft.net/fig/770652</uri></graphic></fig></tp:treatment-sec></tp:taxon-treatment>
