# Supplementary material for: Taxonomic notes on eleven species of the subfamily Cteninae (Araneae, Ctenidae) from Asia
Source: Biodivers Data J. 2022 Dec 12;10:e96003. doi: 10.3897/BDJ.10.e96003 (PMC9836443; doi:10.3897/BDJ.10.e96003)
Supplement: XML Treatment for Anahita popa [file BDJ.10.e96003-treatment5.xml]

<!DOCTYPE tp:taxon-treatment
  PUBLIC "-//TaxonX//DTD Taxonomic Treatment Publishing DTD v0 20100105//EN" "tax-treatment-NSO.dtd">
<tp:taxon-treatment xmlns:tp="http://www.plazi.org/taxpub"><tp:treatment-meta><mixed-citation publication-type="journal"><person-group><name><surname>Chu</surname><given-names>Chang</given-names></name><name><surname>Lu</surname><given-names>Ying</given-names></name><name><surname>Li</surname><given-names>Shuqiang</given-names></name><name><surname>Yao</surname><given-names>Zhiyuan</given-names></name></person-group><article-title>Taxonomic notes on eleven species of the subfamily <tp:taxon-name><tp:taxon-name-part taxon-name-part-type="subfamily">Cteninae</tp:taxon-name-part></tp:taxon-name> (<tp:taxon-name><tp:taxon-name-part taxon-name-part-type="order">Araneae</tp:taxon-name-part></tp:taxon-name>, <tp:taxon-name><tp:taxon-name-part taxon-name-part-type="family">Ctenidae</tp:taxon-name-part></tp:taxon-name>) from Asia</article-title><source>Biodivers Data J</source><day>12</day><month>12</month><year>2022</year><volume>10</volume><pub-id pub-id-type="doi">10.3897/BDJ.10.e96003</pub-id></mixed-citation></tp:treatment-meta><tp:nomenclature><tp:taxon-name>
            <object-id xmlns:xlink="http://www.w3.org/1999/xlink" content-type="arpha" xlink:type="simple">7E494938-9015-535F-9FAC-80255CDB9C8C</object-id>
            <tp:taxon-name-part taxon-name-part-type="genus">Anahita</tp:taxon-name-part>
            <tp:taxon-name-part taxon-name-part-type="species">popa</tp:taxon-name-part>
          </tp:taxon-name><tp:taxon-authority>Jäger &amp; Minn, 2015</tp:taxon-authority></tp:nomenclature><tp:treatment-sec sec-type="materials"><title>Materials</title><list list-type="alpha-lower" list-content="occurrences"><list-item><p><bold>Type status:</bold> <named-content xmlns:xlink="http://www.w3.org/1999/xlink" content-type="dwc:typeStatus" xlink:type="simple">Other material</named-content>. <bold>Occurrence:</bold> recordedBy: <named-content xmlns:xlink="http://www.w3.org/1999/xlink" content-type="dwc:recordedBy" xlink:type="simple">Z. Chen</named-content>; individualCount: <named-content xmlns:xlink="http://www.w3.org/1999/xlink" content-type="dwc:individualCount" xlink:type="simple">1</named-content>; sex: <named-content xmlns:xlink="http://www.w3.org/1999/xlink" content-type="dwc:sex" xlink:type="simple">male</named-content>; lifeStage: <named-content xmlns:xlink="http://www.w3.org/1999/xlink" content-type="dwc:lifeStage" xlink:type="simple">adult</named-content>; <bold>Taxon:</bold> order: <named-content xmlns:xlink="http://www.w3.org/1999/xlink" content-type="dwc:order" xlink:type="simple"><tp:taxon-name><tp:taxon-name-part taxon-name-part-type="order">Araneae</tp:taxon-name-part></tp:taxon-name></named-content>; family: <named-content xmlns:xlink="http://www.w3.org/1999/xlink" content-type="dwc:family" xlink:type="simple"><tp:taxon-name><tp:taxon-name-part taxon-name-part-type="family">Ctenidae</tp:taxon-name-part></tp:taxon-name></named-content>; genus: <named-content xmlns:xlink="http://www.w3.org/1999/xlink" content-type="dwc:genus" xlink:type="simple"><tp:taxon-name><tp:taxon-name-part taxon-name-part-type="genus">Anahita</tp:taxon-name-part></tp:taxon-name></named-content>; <bold>Location:</bold> country: <named-content xmlns:xlink="http://www.w3.org/1999/xlink" content-type="dwc:country" xlink:type="simple">Myanmar</named-content>; stateProvince: <named-content xmlns:xlink="http://www.w3.org/1999/xlink" content-type="dwc:stateProvince" xlink:type="simple">Mandalay</named-content>; verbatimLocality: <named-content xmlns:xlink="http://www.w3.org/1999/xlink" content-type="dwc:verbatimLocality" xlink:type="simple">Sagaing Hill</named-content>; verbatimElevation: <named-content xmlns:xlink="http://www.w3.org/1999/xlink" content-type="dwc:verbatimElevation" xlink:type="simple">168 m a.s.l.</named-content>; verbatimLatitude: <named-content xmlns:xlink="http://www.w3.org/1999/xlink" content-type="dwc:verbatimLatitude" xlink:type="simple">21°58.595'N</named-content>; verbatimLongitude: <named-content xmlns:xlink="http://www.w3.org/1999/xlink" content-type="dwc:verbatimLongitude" xlink:type="simple">95°59.198'E</named-content>; <bold>Event:</bold> samplingProtocol: <named-content xmlns:xlink="http://www.w3.org/1999/xlink" content-type="dwc:samplingProtocol" xlink:type="simple">Collected by hand in leaf litter</named-content>; year: <named-content xmlns:xlink="http://www.w3.org/1999/xlink" content-type="dwc:year" xlink:type="simple">2017</named-content>; month: <named-content xmlns:xlink="http://www.w3.org/1999/xlink" content-type="dwc:month" xlink:type="simple">9</named-content>; day: <named-content xmlns:xlink="http://www.w3.org/1999/xlink" content-type="dwc:day" xlink:type="simple">27</named-content>; <bold>Record Level:</bold> institutionCode: <named-content xmlns:xlink="http://www.w3.org/1999/xlink" content-type="dwc:institutionCode" xlink:type="simple">IZCAS-Ar 43538</named-content></p></list-item><list-item><p><bold>Type status:</bold> <named-content xmlns:xlink="http://www.w3.org/1999/xlink" content-type="dwc:typeStatus" xlink:type="simple">Other material</named-content>. <bold>Occurrence:</bold> recordedBy: <named-content xmlns:xlink="http://www.w3.org/1999/xlink" content-type="dwc:recordedBy" xlink:type="simple">Z. Chen</named-content>; individualCount: <named-content xmlns:xlink="http://www.w3.org/1999/xlink" content-type="dwc:individualCount" xlink:type="simple">1</named-content>; sex: <named-content xmlns:xlink="http://www.w3.org/1999/xlink" content-type="dwc:sex" xlink:type="simple">female</named-content>; lifeStage: <named-content xmlns:xlink="http://www.w3.org/1999/xlink" content-type="dwc:lifeStage" xlink:type="simple">adult</named-content>; <bold>Taxon:</bold> order: <named-content xmlns:xlink="http://www.w3.org/1999/xlink" content-type="dwc:order" xlink:type="simple"><tp:taxon-name><tp:taxon-name-part taxon-name-part-type="order">Araneae</tp:taxon-name-part></tp:taxon-name></named-content>; family: <named-content xmlns:xlink="http://www.w3.org/1999/xlink" content-type="dwc:family" xlink:type="simple"><tp:taxon-name><tp:taxon-name-part taxon-name-part-type="family">Ctenidae</tp:taxon-name-part></tp:taxon-name></named-content>; genus: <named-content xmlns:xlink="http://www.w3.org/1999/xlink" content-type="dwc:genus" xlink:type="simple"><tp:taxon-name><tp:taxon-name-part taxon-name-part-type="genus">Anahita</tp:taxon-name-part></tp:taxon-name></named-content>; <bold>Location:</bold> country: <named-content xmlns:xlink="http://www.w3.org/1999/xlink" content-type="dwc:country" xlink:type="simple">Myanmar</named-content>; stateProvince: <named-content xmlns:xlink="http://www.w3.org/1999/xlink" content-type="dwc:stateProvince" xlink:type="simple">Mandalay</named-content>; verbatimLocality: <named-content xmlns:xlink="http://www.w3.org/1999/xlink" content-type="dwc:verbatimLocality" xlink:type="simple">Sagaing Hill</named-content>; verbatimElevation: <named-content xmlns:xlink="http://www.w3.org/1999/xlink" content-type="dwc:verbatimElevation" xlink:type="simple">168 m a.s.l.</named-content>; verbatimLatitude: <named-content xmlns:xlink="http://www.w3.org/1999/xlink" content-type="dwc:verbatimLatitude" xlink:type="simple">21°58.595'N</named-content>; verbatimLongitude: <named-content xmlns:xlink="http://www.w3.org/1999/xlink" content-type="dwc:verbatimLongitude" xlink:type="simple">95°59.198'E</named-content>; <bold>Event:</bold> samplingProtocol: <named-content xmlns:xlink="http://www.w3.org/1999/xlink" content-type="dwc:samplingProtocol" xlink:type="simple">Collected by hand in leaf litter</named-content>; year: <named-content xmlns:xlink="http://www.w3.org/1999/xlink" content-type="dwc:year" xlink:type="simple">2017</named-content>; month: <named-content xmlns:xlink="http://www.w3.org/1999/xlink" content-type="dwc:month" xlink:type="simple">9</named-content>; day: <named-content xmlns:xlink="http://www.w3.org/1999/xlink" content-type="dwc:day" xlink:type="simple">27</named-content>; <bold>Record Level:</bold> institutionCode: <named-content xmlns:xlink="http://www.w3.org/1999/xlink" content-type="dwc:institutionCode" xlink:type="simple">IZCAS-Ar 43539</named-content></p></list-item></list></tp:treatment-sec><tp:treatment-sec sec-type="Description"><title>Description</title><p><bold>Male</bold> (IZCAS-Ar 43538): PL 3.3, PW 2.7, AW 0.9, OL 3.3, OW 1.8. Eye diameters and interdistances: AME 0.14, ALE 0.12, PME 0.22, PLE 0.17, AME–AME 0.08, AME–ALE 0.23, PME–PME 0.16, PME–PLE 0.21, AME–PME 0.18, ALE–PLE 0.13, clypeus AME 0.10, clypeus ALE 0.55. Palp and leg measurements: palp 3.9 (1.4, 0.6, 0.8, -, 1.1), I 15.4 (3.7, 1.6, 4.3, 3.8, 2.0), II 12.7 (3.4, 1.4, 3.3, 3.1, 1.5), III 11.0 (2.9, 1.2, 2.6, 3.1, 1.2), IV 17.3 (4.3, 1.6, 4.4, 5.2, 1.8). Leg formula 4123. Spination of palp and legs: palp 151, 000, 122; femora I p021, d111, r112, II p112, d111, r112, III p111, d111, r111, IV p012, d111, r112; patellae I–IV 101; tibiae I p010, d101, r110, v22222, II p10, d101, r110, v22222, III–IV p11, d111, r11, v222; metatarsi I p111, d001, r111, v222, II p111, d111, r111, v222, III p111, d012, r111, v222, IV p112, d011, r112, v222. Chelicerae with 3 promarginal, 4 + 2 retromarginal teeth and with elongated patch of 3 tiny denticles along entire cheliceral furrow. Retromargin of chelicerae close to fang base with 2 bristles. Sparse scopula restricted almost entirely to tarsi. Leg claws I with 6, II–III with 5 and IV with 4secondary teeth. Position of tarsal organ: I 1.89, II 1.03, III 0.75, IV 1.56.</p><p>Palp (Fig. <xref ref-type="fig" rid="F8184516">12</xref>a–c). Palpal tibia without RTA and intrasegmental sclerite, distally with 2 stout retrolateral spines. Cymbium tip slightly conical. Embolus (Fig. <xref ref-type="fig" rid="F8220463">14</xref><xref ref-type="fig" rid="F8280819">b</xref>) arising at 12 o’clock position, long and laminar, running around tegulum, its tip situated distally. Conductor absent. Tegular apophysis arising at 12 to 12.30 o’clock position subdistally.</p><p>Colour (Fig. <xref ref-type="fig" rid="F8184518">13</xref>c and d). Yellowish-brown with light brown markings. Dorsal prosoma with distinct light median band and dark lateral bands, light patches partly fused, frontally with 2 light patches close to ALE. Sternum, coxae, labium and gnathocoxae pale yellowish without patterns. Chelicerae yellowish-brown with longitudinal dark lines frontally. Palps and legs yellowish-brown, legs I–III with pattern especially from femora to tibiae. Dorsal opisthosoma yellowish-brown with distinct serrated light median band. Lateral opisthosoma spotted. Ventral opisthosoma yellowish, with posteriorly converging lines of spots. Spinnerets light, anterior lateral spinnerets laterally dark, anal tubercle light.</p><p><bold>Female</bold> (IZCAS-Ar 43539): See Fig. <xref ref-type="fig" rid="F8184518">13</xref>a, b, e and f; figs 1–6 in <xref ref-type="bibr" rid="B8184520">Jäger and Minn (2015)</xref>.</p></tp:treatment-sec><tp:treatment-sec sec-type="Diagnosis"><title>Diagnosis</title><p>Small <tp:taxon-name><tp:taxon-name-part taxon-name-part-type="family">Ctenidae</tp:taxon-name-part></tp:taxon-name> (total length male 6.6). The species can be distinguished from all known congeners by the embolus arising at 12 o’clock position, long and laminar, running around tegulum, its tip situated distally (Fig. <xref ref-type="fig" rid="F8184516">12</xref>b and Fig. <xref ref-type="fig" rid="F8220463">14</xref><xref ref-type="fig" rid="F8280819">b</xref>), by the palp having no conductor (Fig. <xref ref-type="fig" rid="F8184516">12</xref>a–c), by the tegular apophysis arising at 12 to 12.30 o’clock position subdistally (Fig. <xref ref-type="fig" rid="F8184516">12</xref>b) and by the tibia distally with 2 stout retrolateral spines (Fig. <xref ref-type="fig" rid="F8184516">12</xref>b and c). For the diagnosis of female, see <xref ref-type="bibr" rid="B8184520">Jäger and Minn (2015)</xref>.</p></tp:treatment-sec><tp:treatment-sec sec-type="Distribution"><title>Distribution</title><p>Myanmar (Sagaing Hill, Fig. <xref ref-type="fig" rid="F8184120">1</xref>; Mt Popa, type locality).</p></tp:treatment-sec><tp:treatment-sec sec-type="DNA Barcode"><title>DNA Barcode</title><p>Male (IZCAS-Ar 43538):</p><p>TATTTGGGGCTTGAGCTGCTATAGCGGGTACTGCAATAAGAGTTTTGATTCGAATGGAATTAGGACATCCTGGAAGATTATTAGGTGATGATCATTTATATAATGTTATTGTAACAGCTCATGCTTTTGTTATGATTTTTTTTATAGTTATACCTATTTTAATTGGTGGTTTTGGAAATTGGTTAGTTCCTTTAATATTAGGAGCTCCGGATATATCATTTCCTCGAATAAATAATTTATCTTTTTGGTTATTACCTCCTTCTTTGTTTTTATTGTTTATATCTTCTATAGTTGAAATAGGTGTAGGAGCAGGGTGAACAGTTTATCCTCCTTTAGCTTCTAGAATTGGGCATGCAGGGAGATCTATGGATTTTGCTATTTTTTCTTTACATTTAGCGGGTGCTTCTTCTATTATAGGGGCTGTAAATTTTATTTCTACTATTATTAATATACGATTAATAGGAATGACTATAGAGAAGGTTCCTTTGTTTGTTTGATCTGTTTTTATTACTGCAATTTTATTATTGTTATCTTTACCAGTGTTAGCTGGTGCTATTACAATATTATTAACTGATCGTAATTTTAATACTTCTTTTTTTGATCCTGCTGGAGGAGGAGATCCAGTTTTATTTCAGCATTTGTTTTGATTTTTTG (GenBank accession number <ext-link xmlns:xlink="http://www.w3.org/1999/xlink" ext-link-type="uri" xlink:href="https://www.ncbi.nlm.nih.gov/nuccore/OP572105" xlink:type="simple">OP572105</ext-link>).</p><p>Female (IZCAS-Ar 43539):</p><p>TTTTTGGAGCTTGAGCCGCTATAGCGGGTACTGCAATAAGAGTTTTAATTCGAATAGAATTAGGGCATCCTGGGAGATTATTAGGTGATGATCATTTATATAATGTTATTGTAACAGCTCATGCTTTTGTTATAATTTTTTTTATAGTTATACCTATTTTAATTGGTGGTTTTGGAAATTGGTTAGTTCCTTTAATGTTAGGAGCTCCGGATATATCATTTCCTCGAATAAATAATTTATCTTTTTGATTATTACCTCCTTCTTTGTTTTTATTGTTTATATCTTCCATGGTTGAAATAGGTGTGGGAGCAGGATGGACAGTTTATCCTCCTTTAGCTTCTAGAATTGGGCATGCGGGAAGATCTATGGATTTTGCTATTTTTTCTTTACATTTAGCGGGTGCTTCTTCTATTATAGGAGCTGTAAATTTTATTTCGACTATTATTAATATACGATTAATAGGAATGACTATAGAGAAGGTTCCCTTATTTGTTTGATCTGTTTTTATTACTGCAATTTTATTGTTATTATCTTTACCAGTATTAGCTGGTGCTATTACGATGTTGTTAACTGATCGTAATTTTAATACTTCTTTTTTTGACCCTGCTGGGGGAGGGGATCCGGTTTTATTTCAACATTTATTTTGATTTTTTG (GenBank accession number <ext-link xmlns:xlink="http://www.w3.org/1999/xlink" ext-link-type="uri" xlink:href="https://www.ncbi.nlm.nih.gov/nuccore/OP572104" xlink:type="simple">OP572104</ext-link>).</p></tp:treatment-sec><tp:treatment-sec><!--Section generated to contain objects referenced in tp:taxon-treatment.--><fig id="F8184516" position="float" orientation="portrait"><object-id xmlns:xlink="http://www.w3.org/1999/xlink" content-type="arpha" xlink:type="simple">B2F0F337-EAAF-5F11-8261-1FDDACC46B25</object-id><object-id xmlns:xlink="http://www.w3.org/1999/xlink" content-type="doi" xlink:type="simple">10.3897/BDJ.10.e96003.figure12</object-id><label>Figure 12.</label><caption><p><italic><tp:taxon-name><tp:taxon-name-part taxon-name-part-type="genus" reg="Anahita">Anahita</tp:taxon-name-part><tp:taxon-name-part taxon-name-part-type="species" reg="popa">popa</tp:taxon-name-part></tp:taxon-name></italic> Jäger &amp; Minn, 2015, palp, male from Sagaing Hill. <bold>a</bold>: Prolateral view; <bold>b</bold>: Ventral view; <bold>c</bold>: Retrolateral view. DS = distal retrolateral spine, E = embolus, TA = tegular apophysis. Scale bar: 0.2 mm (<bold>a–c</bold>).</p></caption><graphic xmlns:xlink="http://www.w3.org/1999/xlink" xlink:href="bdj-10-e96003-g012.jpg" position="float" id="oo_751892.jpg" orientation="portrait" xlink:type="simple"><uri content-type="original_file" xlink:type="simple">https://binary.pensoft.net/fig/751892</uri></graphic></fig><fig-group id="F8220463" position="float" orientation="portrait"><caption><p><italic><tp:taxon-name><tp:taxon-name-part taxon-name-part-type="genus" reg="Anahita">Anahita</tp:taxon-name-part></tp:taxon-name></italic> spp., embolic tips, ventral view.</p></caption><fig id="F8280818" position="float" orientation="portrait"><object-id xmlns:xlink="http://www.w3.org/1999/xlink" content-type="arpha" xlink:type="simple">6F58BEFB-022A-5FD6-8899-DABFF684B498</object-id><object-id xmlns:xlink="http://www.w3.org/1999/xlink" content-type="doi" xlink:type="simple">10.3897/BDJ.10.e96003.figure14a</object-id><label>Figure 14a.</label><caption><p><italic><tp:taxon-name><tp:taxon-name-part taxon-name-part-type="genus" reg="Anahita">An.</tp:taxon-name-part><tp:taxon-name-part taxon-name-part-type="species" reg="medog">medog</tp:taxon-name-part></tp:taxon-name></italic> sp. n., holotype. Scale bar: 0.05 mm.</p></caption><graphic xmlns:xlink="http://www.w3.org/1999/xlink" xlink:href="bdj-10-e96003-g014_a.jpg" xlink:type="simple" position="float" orientation="portrait" id="oo_775493.jpg"><uri content-type="original_file" xlink:type="simple">https://binary.pensoft.net/fig/775493</uri></graphic></fig><fig id="F8280819" position="float" orientation="portrait"><object-id xmlns:xlink="http://www.w3.org/1999/xlink" content-type="arpha" xlink:type="simple">97B902A6-7FE8-59A3-9958-B65DE7C9A685</object-id><object-id xmlns:xlink="http://www.w3.org/1999/xlink" content-type="doi" xlink:type="simple">10.3897/BDJ.10.e96003.figure14b</object-id><label>Figure 14b.</label><caption><p><italic><tp:taxon-name><tp:taxon-name-part taxon-name-part-type="genus" reg="Anahita">An.</tp:taxon-name-part><tp:taxon-name-part taxon-name-part-type="species" reg="popa">popa</tp:taxon-name-part></tp:taxon-name></italic> Jäger &amp; Minn, 2015, male from Sagaing Hill. Scale bar: 0.01 mm. <ext-link xmlns:xlink="http://www.w3.org/1999/xlink" ext-link-type="uri" xlink:href="https://doi.org/10.3897/BDJ.10.e96003.figure14b" xlink:type="simple"> </ext-link></p></caption><graphic xmlns:xlink="http://www.w3.org/1999/xlink" xlink:href="bdj-10-e96003-g014_b.jpg" xlink:type="simple" position="float" orientation="portrait" id="oo_775530.jpg"><uri content-type="original_file" xlink:type="simple">https://binary.pensoft.net/fig/775530</uri></graphic></fig></fig-group><fig id="F8280819" position="float" orientation="portrait"><object-id xmlns:xlink="http://www.w3.org/1999/xlink" content-type="arpha" xlink:type="simple">97B902A6-7FE8-59A3-9958-B65DE7C9A685</object-id><object-id xmlns:xlink="http://www.w3.org/1999/xlink" content-type="doi" xlink:type="simple">10.3897/BDJ.10.e96003.figure14b</object-id><label>Figure 14b.</label><caption><p><italic><tp:taxon-name><tp:taxon-name-part taxon-name-part-type="genus" reg="Anahita">An.</tp:taxon-name-part><tp:taxon-name-part taxon-name-part-type="species" reg="popa">popa</tp:taxon-name-part></tp:taxon-name></italic> Jäger &amp; Minn, 2015, male from Sagaing Hill. Scale bar: 0.01 mm. <ext-link xmlns:xlink="http://www.w3.org/1999/xlink" ext-link-type="uri" xlink:href="https://doi.org/10.3897/BDJ.10.e96003.figure14b" xlink:type="simple"> </ext-link></p></caption><graphic xmlns:xlink="http://www.w3.org/1999/xlink" xlink:href="bdj-10-e96003-g014_b.jpg" xlink:type="simple" position="float" orientation="portrait" id="oo_775530.jpg"><uri content-type="original_file" xlink:type="simple">https://binary.pensoft.net/fig/775530</uri></graphic></fig><fig id="F8184518" position="float" orientation="portrait"><object-id xmlns:xlink="http://www.w3.org/1999/xlink" content-type="arpha" xlink:type="simple">FD3E08B9-6B33-5374-8857-2CFE1B031CD2</object-id><object-id xmlns:xlink="http://www.w3.org/1999/xlink" content-type="doi" xlink:type="simple">10.3897/BDJ.10.e96003.figure13</object-id><label>Figure 13.</label><caption><p><italic><tp:taxon-name><tp:taxon-name-part taxon-name-part-type="genus" reg="Anahita">Anahita</tp:taxon-name-part><tp:taxon-name-part taxon-name-part-type="species" reg="popa">popa</tp:taxon-name-part></tp:taxon-name></italic> Jäger &amp; Minn, 2015, male and female from Sagaing Hill. <bold>a</bold>: Female, epigyne, ventral view; <bold>b</bold>: Same, vulva, dorsal view; <bold>c</bold>: Male, habitus, dorsal view; <bold>d</bold>: Same, habitus, ventral view; <bold>e</bold>: Female, habitus, dorsal view; <bold>f</bold>: Same, habitus, ventral view. FD = fertilisation duct, LT = lateral teeth, SP = spermathecae, SS = slit sensillum. Scale bars: 0.2 mm (<bold>a</bold>, <bold>b</bold>), 1.0 mm (<bold>c–f</bold>).</p></caption><graphic xmlns:xlink="http://www.w3.org/1999/xlink" xlink:href="bdj-10-e96003-g013.jpg" position="float" id="oo_751893.jpg" orientation="portrait" xlink:type="simple"><uri content-type="original_file" xlink:type="simple">https://binary.pensoft.net/fig/751893</uri></graphic></fig><fig id="F8184120" position="float" orientation="portrait"><object-id xmlns:xlink="http://www.w3.org/1999/xlink" content-type="arpha" xlink:type="simple">EC7B972D-AFE7-5BAB-B4F5-9EDC41FB6AD1</object-id><object-id xmlns:xlink="http://www.w3.org/1999/xlink" content-type="doi" xlink:type="simple">10.3897/BDJ.10.e96003.figure1</object-id><label>Figure 1.</label><caption><p>Distribution records of ctenid spiders from Asia in this study. 1. <italic><tp:taxon-name><tp:taxon-name-part taxon-name-part-type="genus" reg="Amauropelma">Amauropelma</tp:taxon-name-part><tp:taxon-name-part taxon-name-part-type="species" reg="krabi">krabi</tp:taxon-name-part></tp:taxon-name></italic> sp. n.; 2. <italic><tp:taxon-name><tp:taxon-name-part taxon-name-part-type="genus" reg="Amauropelma">Am.</tp:taxon-name-part><tp:taxon-name-part taxon-name-part-type="species" reg="phangnga">phangnga</tp:taxon-name-part></tp:taxon-name></italic> sp. n.; 3. <italic><tp:taxon-name><tp:taxon-name-part taxon-name-part-type="genus" reg="Amauropelma">Am.</tp:taxon-name-part><tp:taxon-name-part taxon-name-part-type="species" reg="saraburi">saraburi</tp:taxon-name-part></tp:taxon-name></italic> sp. n.; 4. <italic><tp:taxon-name><tp:taxon-name-part taxon-name-part-type="genus" reg="Anahita">Anahita</tp:taxon-name-part><tp:taxon-name-part taxon-name-part-type="species" reg="medog">medog</tp:taxon-name-part></tp:taxon-name></italic> sp. n.; 5. <italic><tp:taxon-name><tp:taxon-name-part taxon-name-part-type="genus" reg="Anahita">An.</tp:taxon-name-part><tp:taxon-name-part taxon-name-part-type="species" reg="popa">popa</tp:taxon-name-part></tp:taxon-name></italic>; 6. <italic><tp:taxon-name><tp:taxon-name-part taxon-name-part-type="genus" reg="Bowie">Bowie</tp:taxon-name-part><tp:taxon-name-part taxon-name-part-type="species" reg="fascination">fascination</tp:taxon-name-part></tp:taxon-name></italic>; 7. <italic><tp:taxon-name><tp:taxon-name-part taxon-name-part-type="genus" reg="Bowie">B.</tp:taxon-name-part><tp:taxon-name-part taxon-name-part-type="species" reg="ninhbinh">ninhbinh</tp:taxon-name-part></tp:taxon-name></italic> sp. n.; 8. <italic><tp:taxon-name><tp:taxon-name-part taxon-name-part-type="genus" reg="Bowie">B.</tp:taxon-name-part><tp:taxon-name-part taxon-name-part-type="species" reg="vinhphuc">vinhphuc</tp:taxon-name-part></tp:taxon-name></italic> sp. n.; 9. <italic><tp:taxon-name><tp:taxon-name-part taxon-name-part-type="genus" reg="Bowie">B.</tp:taxon-name-part><tp:taxon-name-part taxon-name-part-type="species" reg="borneo">borneo</tp:taxon-name-part></tp:taxon-name></italic> sp. n.; 10. <italic><tp:taxon-name><tp:taxon-name-part taxon-name-part-type="genus" reg="Bowie">B.</tp:taxon-name-part><tp:taxon-name-part taxon-name-part-type="species" reg="engkilili">engkilili</tp:taxon-name-part></tp:taxon-name></italic> sp. n.; 11. <italic><tp:taxon-name><tp:taxon-name-part taxon-name-part-type="genus" reg="Bowie">B.</tp:taxon-name-part><tp:taxon-name-part taxon-name-part-type="species" reg="sabah">sabah</tp:taxon-name-part></tp:taxon-name></italic> sp. n.</p></caption><graphic xmlns:xlink="http://www.w3.org/1999/xlink" xlink:href="bdj-10-e96003-g001.jpg" position="float" id="oo_770652.jpg" orientation="portrait" xlink:type="simple"><uri content-type="original_file" xlink:type="simple">https://binary.pensoft.net/fig/770652</uri></graphic></fig></tp:treatment-sec><ref-list><ref id="B8184520"><element-citation xmlns:xlink="http://www.w3.org/1999/xlink" publication-type="article" xlink:type="simple"><person-group person-group-type="author"><name name-style="western"><surname>Jäger</surname><given-names>P</given-names></name><name name-style="western"><surname>Minn</surname><given-names>M Z</given-names></name></person-group><year>2015</year><article-title>New species in the family <tp:taxon-name><tp:taxon-name-part taxon-name-part-type="family">Ctenidae</tp:taxon-name-part></tp:taxon-name> Keyserling, 1877 from high altitude habitats in Myanmar, with the first case of penetration of the female's cuticle by a male in the RTA-clade (<tp:taxon-name><tp:taxon-name-part taxon-name-part-type="class">Arachnida</tp:taxon-name-part></tp:taxon-name>: <tp:taxon-name><tp:taxon-name-part taxon-name-part-type="order">Araneae</tp:taxon-name-part></tp:taxon-name>: <tp:taxon-name><tp:taxon-name-part taxon-name-part-type="family">Ctenidae</tp:taxon-name-part></tp:taxon-name>).</article-title><source>Zootaxa</source><volume>3994 (2)</volume><fpage>235</fpage><lpage>252</lpage><pub-id pub-id-type="doi">10.11646/zootaxa.3994.2.4</pub-id></element-citation></ref></ref-list></tp:taxon-treatment>
