# Supplementary material for: Taxonomic notes on eleven species of the subfamily Cteninae (Araneae, Ctenidae) from Asia
Source: Biodivers Data J. 2022 Dec 12;10:e96003. doi: 10.3897/BDJ.10.e96003 (PMC9836443; doi:10.3897/BDJ.10.e96003)
Supplement: XML Treatment for Bowie ninhbinh [file BDJ.10.e96003-treatment7.xml]

<!DOCTYPE tp:taxon-treatment
  PUBLIC "-//TaxonX//DTD Taxonomic Treatment Publishing DTD v0 20100105//EN" "tax-treatment-NSO.dtd">
<tp:taxon-treatment xmlns:tp="http://www.plazi.org/taxpub"><tp:treatment-meta><mixed-citation publication-type="journal"><person-group><name><surname>Chu</surname><given-names>Chang</given-names></name><name><surname>Lu</surname><given-names>Ying</given-names></name><name><surname>Li</surname><given-names>Shuqiang</given-names></name><name><surname>Yao</surname><given-names>Zhiyuan</given-names></name></person-group><article-title>Taxonomic notes on eleven species of the subfamily <tp:taxon-name><tp:taxon-name-part taxon-name-part-type="subfamily">Cteninae</tp:taxon-name-part></tp:taxon-name> (<tp:taxon-name><tp:taxon-name-part taxon-name-part-type="order">Araneae</tp:taxon-name-part></tp:taxon-name>, <tp:taxon-name><tp:taxon-name-part taxon-name-part-type="family">Ctenidae</tp:taxon-name-part></tp:taxon-name>) from Asia</article-title><source>Biodivers Data J</source><day>12</day><month>12</month><year>2022</year><volume>10</volume><pub-id pub-id-type="doi">10.3897/BDJ.10.e96003</pub-id></mixed-citation></tp:treatment-meta><tp:nomenclature><tp:taxon-name>
            <object-id xmlns:xlink="http://www.w3.org/1999/xlink" content-type="arpha" xlink:type="simple">830F2587-709C-5BBB-B737-FDE9E22C3211</object-id>
            <tp:taxon-name-part taxon-name-part-type="genus">Bowie</tp:taxon-name-part>
            <tp:taxon-name-part taxon-name-part-type="species">ninhbinh</tp:taxon-name-part>
            <object-id xmlns:xlink="http://www.w3.org/1999/xlink" content-type="zoobank" xlink:type="simple" object-id-type="ZooBank">A347DE57-4669-435E-8A34-D2139FFAFDBF</object-id>
          </tp:taxon-name><tp:taxon-authority>S. Li &amp; Yao</tp:taxon-authority><tp:taxon-status xmlns:xlink="http://www.w3.org/1999/xlink" xlink:type="simple">sp. n.</tp:taxon-status></tp:nomenclature><tp:treatment-sec sec-type="materials"><title>Materials</title><list list-type="alpha-lower" list-content="occurrences"><list-item><p><bold>Type status:</bold> <named-content xmlns:xlink="http://www.w3.org/1999/xlink" content-type="dwc:typeStatus" xlink:type="simple">Holotype</named-content>. <bold>Occurrence:</bold> recordedBy: <named-content xmlns:xlink="http://www.w3.org/1999/xlink" content-type="dwc:recordedBy" xlink:type="simple">Z. Chen</named-content>; individualCount: <named-content xmlns:xlink="http://www.w3.org/1999/xlink" content-type="dwc:individualCount" xlink:type="simple">1</named-content>; sex: <named-content xmlns:xlink="http://www.w3.org/1999/xlink" content-type="dwc:sex" xlink:type="simple">male</named-content>; lifeStage: <named-content xmlns:xlink="http://www.w3.org/1999/xlink" content-type="dwc:lifeStage" xlink:type="simple">adult</named-content>; <bold>Taxon:</bold> order: <named-content xmlns:xlink="http://www.w3.org/1999/xlink" content-type="dwc:order" xlink:type="simple"><tp:taxon-name><tp:taxon-name-part taxon-name-part-type="order">Araneae</tp:taxon-name-part></tp:taxon-name></named-content>; family: <named-content xmlns:xlink="http://www.w3.org/1999/xlink" content-type="dwc:family" xlink:type="simple"><tp:taxon-name><tp:taxon-name-part taxon-name-part-type="family">Ctenidae</tp:taxon-name-part></tp:taxon-name></named-content>; genus: <named-content xmlns:xlink="http://www.w3.org/1999/xlink" content-type="dwc:genus" xlink:type="simple"><tp:taxon-name><tp:taxon-name-part taxon-name-part-type="genus">Bowie</tp:taxon-name-part></tp:taxon-name></named-content>; <bold>Location:</bold> country: <named-content xmlns:xlink="http://www.w3.org/1999/xlink" content-type="dwc:country" xlink:type="simple">Vietnam</named-content>; stateProvince: <named-content xmlns:xlink="http://www.w3.org/1999/xlink" content-type="dwc:stateProvince" xlink:type="simple">Ninh Binh</named-content>; verbatimLocality: <named-content xmlns:xlink="http://www.w3.org/1999/xlink" content-type="dwc:verbatimLocality" xlink:type="simple">Cuc Phuong National Park</named-content>; verbatimElevation: <named-content xmlns:xlink="http://www.w3.org/1999/xlink" content-type="dwc:verbatimElevation" xlink:type="simple">158 m a.s.l.</named-content>; verbatimLatitude: <named-content xmlns:xlink="http://www.w3.org/1999/xlink" content-type="dwc:verbatimLatitude" xlink:type="simple">20°15.006'N</named-content>; verbatimLongitude: <named-content xmlns:xlink="http://www.w3.org/1999/xlink" content-type="dwc:verbatimLongitude" xlink:type="simple">105°42.895'E</named-content>; <bold>Event:</bold> samplingProtocol: <named-content xmlns:xlink="http://www.w3.org/1999/xlink" content-type="dwc:samplingProtocol" xlink:type="simple">Collected by hand in leaf litter</named-content>; year: <named-content xmlns:xlink="http://www.w3.org/1999/xlink" content-type="dwc:year" xlink:type="simple">2015</named-content>; month: <named-content xmlns:xlink="http://www.w3.org/1999/xlink" content-type="dwc:month" xlink:type="simple">8</named-content>; day: <named-content xmlns:xlink="http://www.w3.org/1999/xlink" content-type="dwc:day" xlink:type="simple">19</named-content>; <bold>Record Level:</bold> institutionCode: <named-content xmlns:xlink="http://www.w3.org/1999/xlink" content-type="dwc:institutionCode" xlink:type="simple">IZCAS-Ar 43542</named-content></p></list-item><list-item><p><bold>Type status:</bold> <named-content xmlns:xlink="http://www.w3.org/1999/xlink" content-type="dwc:typeStatus" xlink:type="simple">Paratype</named-content>. <bold>Occurrence:</bold> recordedBy: <named-content xmlns:xlink="http://www.w3.org/1999/xlink" content-type="dwc:recordedBy" xlink:type="simple">Z. Chen</named-content>; individualCount: <named-content xmlns:xlink="http://www.w3.org/1999/xlink" content-type="dwc:individualCount" xlink:type="simple">1</named-content>; sex: <named-content xmlns:xlink="http://www.w3.org/1999/xlink" content-type="dwc:sex" xlink:type="simple">male</named-content>; lifeStage: <named-content xmlns:xlink="http://www.w3.org/1999/xlink" content-type="dwc:lifeStage" xlink:type="simple">adult</named-content>; <bold>Taxon:</bold> order: <named-content xmlns:xlink="http://www.w3.org/1999/xlink" content-type="dwc:order" xlink:type="simple"><tp:taxon-name><tp:taxon-name-part taxon-name-part-type="order">Araneae</tp:taxon-name-part></tp:taxon-name></named-content>; family: <named-content xmlns:xlink="http://www.w3.org/1999/xlink" content-type="dwc:family" xlink:type="simple"><tp:taxon-name><tp:taxon-name-part taxon-name-part-type="family">Ctenidae</tp:taxon-name-part></tp:taxon-name></named-content>; genus: <named-content xmlns:xlink="http://www.w3.org/1999/xlink" content-type="dwc:genus" xlink:type="simple"><tp:taxon-name><tp:taxon-name-part taxon-name-part-type="genus">Bowie</tp:taxon-name-part></tp:taxon-name></named-content>; <bold>Location:</bold> country: <named-content xmlns:xlink="http://www.w3.org/1999/xlink" content-type="dwc:country" xlink:type="simple">Vietnam</named-content>; stateProvince: <named-content xmlns:xlink="http://www.w3.org/1999/xlink" content-type="dwc:stateProvince" xlink:type="simple">Ninh Binh</named-content>; verbatimLocality: <named-content xmlns:xlink="http://www.w3.org/1999/xlink" content-type="dwc:verbatimLocality" xlink:type="simple">Cuc Phuong National Park</named-content>; verbatimElevation: <named-content xmlns:xlink="http://www.w3.org/1999/xlink" content-type="dwc:verbatimElevation" xlink:type="simple">158 m a.s.l.</named-content>; verbatimLatitude: <named-content xmlns:xlink="http://www.w3.org/1999/xlink" content-type="dwc:verbatimLatitude" xlink:type="simple">20°15.006'N</named-content>; verbatimLongitude: <named-content xmlns:xlink="http://www.w3.org/1999/xlink" content-type="dwc:verbatimLongitude" xlink:type="simple">105°42.895'E</named-content>; <bold>Event:</bold> samplingProtocol: <named-content xmlns:xlink="http://www.w3.org/1999/xlink" content-type="dwc:samplingProtocol" xlink:type="simple">Collected by hand in leaf litter</named-content>; year: <named-content xmlns:xlink="http://www.w3.org/1999/xlink" content-type="dwc:year" xlink:type="simple">2015</named-content>; month: <named-content xmlns:xlink="http://www.w3.org/1999/xlink" content-type="dwc:month" xlink:type="simple">8</named-content>; day: <named-content xmlns:xlink="http://www.w3.org/1999/xlink" content-type="dwc:day" xlink:type="simple">20</named-content>; <bold>Record Level:</bold> institutionCode: <named-content xmlns:xlink="http://www.w3.org/1999/xlink" content-type="dwc:institutionCode" xlink:type="simple">IZCAS-Ar 43543</named-content></p></list-item></list></tp:treatment-sec><tp:treatment-sec sec-type="Description"><title>Description</title><p><bold>Male</bold> (IZCAS-Ar 43542): PL 7.6, PW 5.9, AW 3.0, OL 5.8, OW 3.9. Eye diameters and interdistances: AME 0.26, ALE 0.19, PME 0.38, PLE 0.30, AME–AME 0.19, AME–ALE 0.29, PME–PME 0.22, PME–PLE 0.43, AME–PME 0.18, ALE–PLE 0.23, clypeus AME 0.11, clypeus ALE 0.55. Palp and leg measurements: palp 7.8 (2.7, 1.2, 1.3, -, 2.6), I 21.3 (5.6, 3.0, 5.8, 4.9, 2.0), II 19.6 (5.3, 2.7, 5.1, 4.7, 1.8), III 15.9 (4.3, 2.5, 3.4, 4.1, 1.6), IV 23.1 (5.9, 2.5, 5.7, 7.0, 2.0). Leg formula 4123. Spination of palp and legs: palp 151, 100, 101; femora I p021, d111, r112, II p112, d111, r112, III p212, d111, r112, IV p112, d111, r012; patellae I–IV 101; tibiae I p110, d111, r210, v22222, II p110, d111, r110, v22222, III p11, d200, r11, v222, IV p11, d111, r11, v222; metatarsi I–III p112, d010, r112, v222, IV p112, d010, r112, v2222. Chelicerae with 3 promarginal, 4 retromarginal teeth and with elongated patch of 19 tiny denticles along entire cheliceral furrow. Retromargin of chelicerae close to fang base with 6 bristles. Ventral tarsi and metatarsi I–II with sparse scopula. Right leg claws I–III with 2 and IV with 3 secondary teeth. Position of tarsal organ: I 1.27, II 1.28, III 1.06, IV 1.36.</p><p>Palp (Fig. <xref ref-type="fig" rid="F8184681">17</xref>a–c). RTA arising from tibia subdistally, stout and distally bifurcated. Cymbium tip slightly conical, with retro-proximally outgrowth. Embolus (Fig. <xref ref-type="fig" rid="F8239451">28</xref><xref ref-type="fig" rid="F8239457">b</xref>) arising at 7.30 o’clock position, its tip wide and blunt, situated in distal half of tegulum. Conductor arising at 12 o’clock position. Tegular apophysis arising subcentrally from tegulum, nearly round.</p><p>Colour (Fig. <xref ref-type="fig" rid="F8184683">18</xref>a and b). Reddish-brown to yellowish with dark patterns. Dorsal prosoma with characteristic lighter median band, widened behind eyes and with some white hairs, distinctly marked fovea and indistinct radial markings. Sternum and ventral coxae yellowish, labium brown and gnathocoxae brown with dark patterns. Chelicerae reddish-brown with longitudinal lines. Legs reddish brown-yellowish. Dorsal opisthosoma yellowish with black patches. Lateral opisthosoma yellowish with darker spots. Ventral opisthosoma yellowish with dark patterns; epiandrium and muscle sigilla light. Spinnerets and anal tubercle light.</p><p>
            <bold>Female</bold>
          </p><p>Unknown.</p><p><bold>Variation</bold>: Paratype male (IZCAS-Ar 43543): PL 7.4, OL 5.7.</p></tp:treatment-sec><tp:treatment-sec sec-type="Diagnosis"><title>Diagnosis</title><p>Medium-sized <tp:taxon-name><tp:taxon-name-part taxon-name-part-type="family">Ctenidae</tp:taxon-name-part></tp:taxon-name> (total length male 13.1–13.4). The new species is assigned to the <italic>robustus</italic>-species group with the characteristics of stout tegular apophysis, simple stout embolus with broad base, presence of retro-proximal cymbial outgrowth and RTA arising subdistally from palpal tibia. It resembles <italic><tp:taxon-name><tp:taxon-name-part taxon-name-part-type="genus" reg="Bowie">B.</tp:taxon-name-part><tp:taxon-name-part taxon-name-part-type="species" reg="dodo">dodo</tp:taxon-name-part></tp:taxon-name></italic> Jäger, 2022 (see <xref ref-type="bibr" rid="B8184614">Jäger 2022</xref>: figs 241–243 and 267–268) by having similar conductor, broad embolus and retro-proximal cymbial outgrowth (Fig. <xref ref-type="fig" rid="F8184681">17</xref>a–c and Fig. <xref ref-type="fig" rid="F8239451">28</xref><xref ref-type="fig" rid="F8239457">b</xref>), but can be distinguished by the tegular apophysis nearly round and without concave (Fig. <xref ref-type="fig" rid="F8184681">17</xref>b, tegular apophysis with distinct concave on retrolateral side in <italic><tp:taxon-name><tp:taxon-name-part taxon-name-part-type="genus" reg="Bowie">B.</tp:taxon-name-part><tp:taxon-name-part taxon-name-part-type="species" reg="dodo">dodo</tp:taxon-name-part></tp:taxon-name></italic>) and by the RTA distally bifurcated (Fig. <xref ref-type="fig" rid="F8184681">17</xref>b, RTA having no bifurcation in <italic><tp:taxon-name><tp:taxon-name-part taxon-name-part-type="genus" reg="Bowie">B.</tp:taxon-name-part><tp:taxon-name-part taxon-name-part-type="species" reg="dodo">dodo</tp:taxon-name-part></tp:taxon-name></italic>).</p></tp:treatment-sec><tp:treatment-sec sec-type="Etymology"><title>Etymology</title><p>The specific name refers to the type locality and is a noun in apposition.</p></tp:treatment-sec><tp:treatment-sec sec-type="Distribution"><title>Distribution</title><p>Vietnam (Ninh Binh, type locality; Fig. <xref ref-type="fig" rid="F8184120">1</xref>).</p></tp:treatment-sec><tp:treatment-sec sec-type="DNA Barcode"><title>DNA Barcode</title><p>Male (IZCAS-Ar 43542):</p><p>TACTTGGATCTTGGGCTGCTATGGCAGGGACAGCTATAAGAGTATTAATTCGGATGGAATTAGGCCATTCTGGGAGATTGTTAGGTGATGATCATTTATACAATGTAATTGTTACTGCACATGCTTTTGTAATGATTTTTTTTATAGTAATGCCTATTTTAATTGGGGGTTTTGGAAATTGGTTAGTACCTTTGATATTAGGGGCTCCTGATATATCTTTTCCTCGAATAAATAATTTGTCTTTTTGGTTACTTCCTCCTTCGTTATTTTTATTATTTATATCTTCAATAGTTGAGATAGGAGTTGGAGCTGGATGAACGGTATATCCTCCTTTAGCTTCTAGTATTGGTCATATAGGGAGATCTATAGATTTTGCTATTTTTTCTTTACATTTAGCGGGGGCTTCTTCTATTATAGGAGCGGTAAATTTTATTTCTACGATTATTAATATGCGTTTGTATGGGATGACTATAGAGAAAGTACCTTTATTTGTGTGATCTGTTTTAATTACTGCGGTATTGTTATTATTGTCTTTACCTGTTTTAGCAGGTGCTATTACTATATTGTTAACTGATCGAAATTTTAATACTTCTTTTTTTGATCCGGCTGGGGGTGGTGATCCTGTTTTGTTTCAACATTTATTTTGATTTTTTG (GenBank accession number <ext-link xmlns:xlink="http://www.w3.org/1999/xlink" ext-link-type="uri" xlink:href="https://www.ncbi.nlm.nih.gov/nuccore/OP572110" xlink:type="simple">OP572110</ext-link>).</p></tp:treatment-sec><tp:treatment-sec><!--Section generated to contain objects referenced in tp:taxon-treatment.--><fig id="F8184681" position="float" orientation="portrait"><object-id xmlns:xlink="http://www.w3.org/1999/xlink" content-type="arpha" xlink:type="simple">A12AC463-BEB4-550E-9E59-71AB79BEA9C0</object-id><object-id xmlns:xlink="http://www.w3.org/1999/xlink" content-type="doi" xlink:type="simple">10.3897/BDJ.10.e96003.figure17</object-id><label>Figure 17.</label><caption><p><italic><tp:taxon-name><tp:taxon-name-part taxon-name-part-type="genus" reg="Bowie">Bowie</tp:taxon-name-part><tp:taxon-name-part taxon-name-part-type="species" reg="ninhbinh">ninhbinh</tp:taxon-name-part></tp:taxon-name></italic> sp. n., palp, holotype. <bold>a</bold>: Prolateral view; <bold>b</bold>: Ventral view; <bold>c</bold>: Retrolateral view. C = conductor, E = embolus, RPO = retro-proximal cymbial outgrowth, RTA = retrolateral tibial apophysis, TA = tegular apophysis. Scale bar: 0.5 mm (<bold>a–c</bold>).</p></caption><graphic xmlns:xlink="http://www.w3.org/1999/xlink" xlink:href="bdj-10-e96003-g017.jpg" position="float" id="oo_751909.jpg" orientation="portrait" xlink:type="simple"><uri content-type="original_file" xlink:type="simple">https://binary.pensoft.net/fig/751909</uri></graphic></fig><fig-group id="F8239451" position="float" orientation="portrait"><caption><p><italic><tp:taxon-name><tp:taxon-name-part taxon-name-part-type="genus" reg="Bowie">Bowie</tp:taxon-name-part></tp:taxon-name></italic> spp., embolic tips.</p></caption><fig id="F8239456" position="float" orientation="portrait"><object-id xmlns:xlink="http://www.w3.org/1999/xlink" content-type="arpha" xlink:type="simple">B344C310-B33F-54C5-8710-C3DC7635FA08</object-id><object-id xmlns:xlink="http://www.w3.org/1999/xlink" content-type="doi" xlink:type="simple">10.3897/BDJ.10.e96003.figure28a</object-id><label>Figure 28a.</label><caption><p><italic><tp:taxon-name><tp:taxon-name-part taxon-name-part-type="genus" reg="Bowie">B.</tp:taxon-name-part><tp:taxon-name-part taxon-name-part-type="species" reg="fascination">fascination</tp:taxon-name-part></tp:taxon-name></italic> Jäger, 2022, male from Yunnan, ventral view. Scale bar: 0.05 mm. <ext-link xmlns:xlink="http://www.w3.org/1999/xlink" ext-link-type="uri" xlink:href="https://doi.org/10.3897/BDJ.10.e96003.figure28a" xlink:type="simple"> </ext-link></p></caption><graphic xmlns:xlink="http://www.w3.org/1999/xlink" xlink:href="bdj-10-e96003-g028_a.jpg" xlink:type="simple" position="float" orientation="portrait" id="oo_775572.jpg"><uri content-type="original_file" xlink:type="simple">https://binary.pensoft.net/fig/775572</uri></graphic></fig><fig id="F8239457" position="float" orientation="portrait"><object-id xmlns:xlink="http://www.w3.org/1999/xlink" content-type="arpha" xlink:type="simple">28E198FD-41E9-5953-A555-2C8608640675</object-id><object-id xmlns:xlink="http://www.w3.org/1999/xlink" content-type="doi" xlink:type="simple">10.3897/BDJ.10.e96003.figure28b</object-id><label>Figure 28b.</label><caption><p><italic><tp:taxon-name><tp:taxon-name-part taxon-name-part-type="genus" reg="Bowie">B.</tp:taxon-name-part><tp:taxon-name-part taxon-name-part-type="species" reg="ninhbinh">ninhbinh</tp:taxon-name-part></tp:taxon-name></italic> sp. n., paratype, ventral view. Scale bar: 0.1 mm.</p></caption><graphic xmlns:xlink="http://www.w3.org/1999/xlink" xlink:href="bdj-10-e96003-g028_b.jpg" xlink:type="simple" position="float" orientation="portrait" id="oo_775562.jpg"><uri content-type="original_file" xlink:type="simple">https://binary.pensoft.net/fig/775562</uri></graphic></fig><fig id="F8239458" position="float" orientation="portrait"><object-id xmlns:xlink="http://www.w3.org/1999/xlink" content-type="arpha" xlink:type="simple">C7CDC38A-601F-5A03-9B20-4CBBF7A9F030</object-id><object-id xmlns:xlink="http://www.w3.org/1999/xlink" content-type="doi" xlink:type="simple">10.3897/BDJ.10.e96003.figure28c</object-id><label>Figure 28c.</label><caption><p><italic><tp:taxon-name><tp:taxon-name-part taxon-name-part-type="genus" reg="Bowie">B.</tp:taxon-name-part><tp:taxon-name-part taxon-name-part-type="species" reg="vinhphuc">vinhphuc</tp:taxon-name-part></tp:taxon-name></italic> sp. n., paratype, dorsal view, arrow points at seam. Scale bar: 0.1 mm.</p></caption><graphic xmlns:xlink="http://www.w3.org/1999/xlink" xlink:href="bdj-10-e96003-g028_c.jpg" xlink:type="simple" position="float" orientation="portrait" id="oo_775542.jpg"><uri content-type="original_file" xlink:type="simple">https://binary.pensoft.net/fig/775542</uri></graphic></fig><fig id="F8239459" position="float" orientation="portrait"><object-id xmlns:xlink="http://www.w3.org/1999/xlink" content-type="arpha" xlink:type="simple">66A9FB40-2871-5C8F-BB04-B6D7B1C9BA9C</object-id><object-id xmlns:xlink="http://www.w3.org/1999/xlink" content-type="doi" xlink:type="simple">10.3897/BDJ.10.e96003.figure28d</object-id><label>Figure 28d.</label><caption><p><italic><tp:taxon-name><tp:taxon-name-part taxon-name-part-type="genus" reg="Bowie">B.</tp:taxon-name-part><tp:taxon-name-part taxon-name-part-type="species" reg="borneo">borneo</tp:taxon-name-part></tp:taxon-name></italic> sp. n., holotype, ventral view. Scale bar: 0.02 mm.</p></caption><graphic xmlns:xlink="http://www.w3.org/1999/xlink" xlink:href="bdj-10-e96003-g028_d.jpg" xlink:type="simple" position="float" orientation="portrait" id="oo_775561.jpg"><uri content-type="original_file" xlink:type="simple">https://binary.pensoft.net/fig/775561</uri></graphic></fig><fig id="F8239460" position="float" orientation="portrait"><object-id xmlns:xlink="http://www.w3.org/1999/xlink" content-type="arpha" xlink:type="simple">1D56E8A1-245A-503B-89BA-9D0DCB2B283B</object-id><object-id xmlns:xlink="http://www.w3.org/1999/xlink" content-type="doi" xlink:type="simple">10.3897/BDJ.10.e96003.figure28e</object-id><label>Figure 28e.</label><caption><p><italic><tp:taxon-name><tp:taxon-name-part taxon-name-part-type="genus" reg="Bowie">B.</tp:taxon-name-part><tp:taxon-name-part taxon-name-part-type="species" reg="sabah">sabah</tp:taxon-name-part></tp:taxon-name></italic> sp. n., holotype, ventral view. Scale bar: 0.02 mm.</p></caption><graphic xmlns:xlink="http://www.w3.org/1999/xlink" xlink:href="bdj-10-e96003-g028_e.jpg" xlink:type="simple" position="float" orientation="portrait" id="oo_775571.jpg"><uri content-type="original_file" xlink:type="simple">https://binary.pensoft.net/fig/775571</uri></graphic></fig></fig-group><fig id="F8239457" position="float" orientation="portrait"><object-id xmlns:xlink="http://www.w3.org/1999/xlink" content-type="arpha" xlink:type="simple">28E198FD-41E9-5953-A555-2C8608640675</object-id><object-id xmlns:xlink="http://www.w3.org/1999/xlink" content-type="doi" xlink:type="simple">10.3897/BDJ.10.e96003.figure28b</object-id><label>Figure 28b.</label><caption><p><italic><tp:taxon-name><tp:taxon-name-part taxon-name-part-type="genus" reg="Bowie">B.</tp:taxon-name-part><tp:taxon-name-part taxon-name-part-type="species" reg="ninhbinh">ninhbinh</tp:taxon-name-part></tp:taxon-name></italic> sp. n., paratype, ventral view. Scale bar: 0.1 mm.</p></caption><graphic xmlns:xlink="http://www.w3.org/1999/xlink" xlink:href="bdj-10-e96003-g028_b.jpg" xlink:type="simple" position="float" orientation="portrait" id="oo_775562.jpg"><uri content-type="original_file" xlink:type="simple">https://binary.pensoft.net/fig/775562</uri></graphic></fig><fig id="F8184683" position="float" orientation="portrait"><object-id xmlns:xlink="http://www.w3.org/1999/xlink" content-type="arpha" xlink:type="simple">3C4042FE-FF3A-53BD-A835-32B6010EA9E3</object-id><object-id xmlns:xlink="http://www.w3.org/1999/xlink" content-type="doi" xlink:type="simple">10.3897/BDJ.10.e96003.figure18</object-id><label>Figure 18.</label><caption><p><italic><tp:taxon-name><tp:taxon-name-part taxon-name-part-type="genus" reg="Bowie">Bowie</tp:taxon-name-part><tp:taxon-name-part taxon-name-part-type="species" reg="ninhbinh">ninhbinh</tp:taxon-name-part></tp:taxon-name></italic> sp. n., habitus, holotype male. <bold>a</bold>: Dorsal view; <bold>b</bold>: Ventral view. Scale bar: 2.0 mm (<bold>a</bold>, <bold>b</bold>).</p></caption><graphic xmlns:xlink="http://www.w3.org/1999/xlink" xlink:href="bdj-10-e96003-g018.jpg" position="float" id="oo_751910.jpg" orientation="portrait" xlink:type="simple"><uri content-type="original_file" xlink:type="simple">https://binary.pensoft.net/fig/751910</uri></graphic></fig><fig id="F8184120" position="float" orientation="portrait"><object-id xmlns:xlink="http://www.w3.org/1999/xlink" content-type="arpha" xlink:type="simple">EC7B972D-AFE7-5BAB-B4F5-9EDC41FB6AD1</object-id><object-id xmlns:xlink="http://www.w3.org/1999/xlink" content-type="doi" xlink:type="simple">10.3897/BDJ.10.e96003.figure1</object-id><label>Figure 1.</label><caption><p>Distribution records of ctenid spiders from Asia in this study. 1. <italic><tp:taxon-name><tp:taxon-name-part taxon-name-part-type="genus" reg="Amauropelma">Amauropelma</tp:taxon-name-part><tp:taxon-name-part taxon-name-part-type="species" reg="krabi">krabi</tp:taxon-name-part></tp:taxon-name></italic> sp. n.; 2. <italic><tp:taxon-name><tp:taxon-name-part taxon-name-part-type="genus" reg="Amauropelma">Am.</tp:taxon-name-part><tp:taxon-name-part taxon-name-part-type="species" reg="phangnga">phangnga</tp:taxon-name-part></tp:taxon-name></italic> sp. n.; 3. <italic><tp:taxon-name><tp:taxon-name-part taxon-name-part-type="genus" reg="Amauropelma">Am.</tp:taxon-name-part><tp:taxon-name-part taxon-name-part-type="species" reg="saraburi">saraburi</tp:taxon-name-part></tp:taxon-name></italic> sp. n.; 4. <italic><tp:taxon-name><tp:taxon-name-part taxon-name-part-type="genus" reg="Anahita">Anahita</tp:taxon-name-part><tp:taxon-name-part taxon-name-part-type="species" reg="medog">medog</tp:taxon-name-part></tp:taxon-name></italic> sp. n.; 5. <italic><tp:taxon-name><tp:taxon-name-part taxon-name-part-type="genus" reg="Anahita">An.</tp:taxon-name-part><tp:taxon-name-part taxon-name-part-type="species" reg="popa">popa</tp:taxon-name-part></tp:taxon-name></italic>; 6. <italic><tp:taxon-name><tp:taxon-name-part taxon-name-part-type="genus" reg="Bowie">Bowie</tp:taxon-name-part><tp:taxon-name-part taxon-name-part-type="species" reg="fascination">fascination</tp:taxon-name-part></tp:taxon-name></italic>; 7. <italic><tp:taxon-name><tp:taxon-name-part taxon-name-part-type="genus" reg="Bowie">B.</tp:taxon-name-part><tp:taxon-name-part taxon-name-part-type="species" reg="ninhbinh">ninhbinh</tp:taxon-name-part></tp:taxon-name></italic> sp. n.; 8. <italic><tp:taxon-name><tp:taxon-name-part taxon-name-part-type="genus" reg="Bowie">B.</tp:taxon-name-part><tp:taxon-name-part taxon-name-part-type="species" reg="vinhphuc">vinhphuc</tp:taxon-name-part></tp:taxon-name></italic> sp. n.; 9. <italic><tp:taxon-name><tp:taxon-name-part taxon-name-part-type="genus" reg="Bowie">B.</tp:taxon-name-part><tp:taxon-name-part taxon-name-part-type="species" reg="borneo">borneo</tp:taxon-name-part></tp:taxon-name></italic> sp. n.; 10. <italic><tp:taxon-name><tp:taxon-name-part taxon-name-part-type="genus" reg="Bowie">B.</tp:taxon-name-part><tp:taxon-name-part taxon-name-part-type="species" reg="engkilili">engkilili</tp:taxon-name-part></tp:taxon-name></italic> sp. n.; 11. <italic><tp:taxon-name><tp:taxon-name-part taxon-name-part-type="genus" reg="Bowie">B.</tp:taxon-name-part><tp:taxon-name-part taxon-name-part-type="species" reg="sabah">sabah</tp:taxon-name-part></tp:taxon-name></italic> sp. n.</p></caption><graphic xmlns:xlink="http://www.w3.org/1999/xlink" xlink:href="bdj-10-e96003-g001.jpg" position="float" id="oo_770652.jpg" orientation="portrait" xlink:type="simple"><uri content-type="original_file" xlink:type="simple">https://binary.pensoft.net/fig/770652</uri></graphic></fig></tp:treatment-sec><ref-list><ref id="B8184614"><element-citation xmlns:xlink="http://www.w3.org/1999/xlink" publication-type="article" xlink:type="simple"><person-group person-group-type="author"><name name-style="western"><surname>Jäger</surname><given-names>P</given-names></name></person-group><year>2022</year><article-title><italic><tp:taxon-name><tp:taxon-name-part taxon-name-part-type="genus" reg="Bowie">Bowie</tp:taxon-name-part></tp:taxon-name></italic> gen. nov., a diverse lineage of ground-dwelling spiders occurring from the Himalayas to Papua New Guinea and northern Australia (<tp:taxon-name><tp:taxon-name-part taxon-name-part-type="order">Araneae</tp:taxon-name-part></tp:taxon-name>: <tp:taxon-name><tp:taxon-name-part taxon-name-part-type="family">Ctenidae</tp:taxon-name-part></tp:taxon-name>: <tp:taxon-name><tp:taxon-name-part taxon-name-part-type="subfamily">Cteninae</tp:taxon-name-part></tp:taxon-name>).</article-title><source>Zootaxa</source><volume>5170 (1)</volume><fpage>1</fpage><lpage>200</lpage><pub-id pub-id-type="doi">10.11646/zootaxa.5170.1.1</pub-id></element-citation></ref></ref-list></tp:taxon-treatment>
