# Supplementary material for: Taxonomic notes on eleven species of the subfamily Cteninae (Araneae, Ctenidae) from Asia
Source: Biodivers Data J. 2022 Dec 12;10:e96003. doi: 10.3897/BDJ.10.e96003 (PMC9836443; doi:10.3897/BDJ.10.e96003)
Supplement: XML Treatment for Bowie borneo [file BDJ.10.e96003-treatment9.xml]

<!DOCTYPE tp:taxon-treatment
  PUBLIC "-//TaxonX//DTD Taxonomic Treatment Publishing DTD v0 20100105//EN" "tax-treatment-NSO.dtd">
<tp:taxon-treatment xmlns:tp="http://www.plazi.org/taxpub"><tp:treatment-meta><mixed-citation publication-type="journal"><person-group><name><surname>Chu</surname><given-names>Chang</given-names></name><name><surname>Lu</surname><given-names>Ying</given-names></name><name><surname>Li</surname><given-names>Shuqiang</given-names></name><name><surname>Yao</surname><given-names>Zhiyuan</given-names></name></person-group><article-title>Taxonomic notes on eleven species of the subfamily <tp:taxon-name><tp:taxon-name-part taxon-name-part-type="subfamily">Cteninae</tp:taxon-name-part></tp:taxon-name> (<tp:taxon-name><tp:taxon-name-part taxon-name-part-type="order">Araneae</tp:taxon-name-part></tp:taxon-name>, <tp:taxon-name><tp:taxon-name-part taxon-name-part-type="family">Ctenidae</tp:taxon-name-part></tp:taxon-name>) from Asia</article-title><source>Biodivers Data J</source><day>12</day><month>12</month><year>2022</year><volume>10</volume><pub-id pub-id-type="doi">10.3897/BDJ.10.e96003</pub-id></mixed-citation></tp:treatment-meta><tp:nomenclature><tp:taxon-name>
            <object-id xmlns:xlink="http://www.w3.org/1999/xlink" content-type="arpha" xlink:type="simple">0ABF3BD1-8C4A-56D1-8838-1F91D4F3A751</object-id>
            <tp:taxon-name-part taxon-name-part-type="genus">Bowie</tp:taxon-name-part>
            <tp:taxon-name-part taxon-name-part-type="species">borneo</tp:taxon-name-part>
            <object-id xmlns:xlink="http://www.w3.org/1999/xlink" content-type="zoobank" xlink:type="simple" object-id-type="ZooBank">4E110510-3EF4-4784-BE04-160B368F891B</object-id>
          </tp:taxon-name><tp:taxon-authority>S. Li &amp; Yao</tp:taxon-authority><tp:taxon-status xmlns:xlink="http://www.w3.org/1999/xlink" xlink:type="simple">sp. n.</tp:taxon-status></tp:nomenclature><tp:treatment-sec sec-type="materials"><title>Materials</title><list list-type="alpha-lower" list-content="occurrences"><list-item><p><bold>Type status:</bold> <named-content xmlns:xlink="http://www.w3.org/1999/xlink" content-type="dwc:typeStatus" xlink:type="simple">Holotype</named-content>. <bold>Occurrence:</bold> recordedBy: <named-content xmlns:xlink="http://www.w3.org/1999/xlink" content-type="dwc:recordedBy" xlink:type="simple">Z. Chen</named-content>; individualCount: <named-content xmlns:xlink="http://www.w3.org/1999/xlink" content-type="dwc:individualCount" xlink:type="simple">1</named-content>; sex: <named-content xmlns:xlink="http://www.w3.org/1999/xlink" content-type="dwc:sex" xlink:type="simple">male</named-content>; lifeStage: <named-content xmlns:xlink="http://www.w3.org/1999/xlink" content-type="dwc:lifeStage" xlink:type="simple">adult</named-content>; <bold>Taxon:</bold> order: <named-content xmlns:xlink="http://www.w3.org/1999/xlink" content-type="dwc:order" xlink:type="simple"><tp:taxon-name><tp:taxon-name-part taxon-name-part-type="order">Araneae</tp:taxon-name-part></tp:taxon-name></named-content>; family: <named-content xmlns:xlink="http://www.w3.org/1999/xlink" content-type="dwc:family" xlink:type="simple"><tp:taxon-name><tp:taxon-name-part taxon-name-part-type="family">Ctenidae</tp:taxon-name-part></tp:taxon-name></named-content>; genus: <named-content xmlns:xlink="http://www.w3.org/1999/xlink" content-type="dwc:genus" xlink:type="simple"><tp:taxon-name><tp:taxon-name-part taxon-name-part-type="genus">Bowie</tp:taxon-name-part></tp:taxon-name></named-content>; <bold>Location:</bold> country: <named-content xmlns:xlink="http://www.w3.org/1999/xlink" content-type="dwc:country" xlink:type="simple">Malaysia</named-content>; stateProvince: <named-content xmlns:xlink="http://www.w3.org/1999/xlink" content-type="dwc:stateProvince" xlink:type="simple">Borneo</named-content>; verbatimLocality: <named-content xmlns:xlink="http://www.w3.org/1999/xlink" content-type="dwc:verbatimLocality" xlink:type="simple">State of Sabah, Mount Trus Madi, Jungle Girl Camp</named-content>; verbatimElevation: <named-content xmlns:xlink="http://www.w3.org/1999/xlink" content-type="dwc:verbatimElevation" xlink:type="simple">1234 m a.s.l.</named-content>; verbatimLatitude: <named-content xmlns:xlink="http://www.w3.org/1999/xlink" content-type="dwc:verbatimLatitude" xlink:type="simple">5°33.000'N</named-content>; verbatimLongitude: <named-content xmlns:xlink="http://www.w3.org/1999/xlink" content-type="dwc:verbatimLongitude" xlink:type="simple">116°30.960'E</named-content>; <bold>Event:</bold> samplingProtocol: <named-content xmlns:xlink="http://www.w3.org/1999/xlink" content-type="dwc:samplingProtocol" xlink:type="simple">Collected by hand in leaf litter</named-content>; year: <named-content xmlns:xlink="http://www.w3.org/1999/xlink" content-type="dwc:year" xlink:type="simple">2016</named-content>; month: <named-content xmlns:xlink="http://www.w3.org/1999/xlink" content-type="dwc:month" xlink:type="simple">4</named-content>; day: <named-content xmlns:xlink="http://www.w3.org/1999/xlink" content-type="dwc:day" xlink:type="simple">27</named-content>; <bold>Record Level:</bold> institutionCode: <named-content xmlns:xlink="http://www.w3.org/1999/xlink" content-type="dwc:institutionCode" xlink:type="simple">IZCAS-Ar 43730</named-content></p></list-item></list></tp:treatment-sec><tp:treatment-sec sec-type="Description"><title>Description</title><p><bold>Male</bold> (IZCAS-Ar 43730): PL 3.8, PW 2.9, AW 1.2, OL 3.2, OW 2.2. Eye diameters and interdistances: AME 0.17, ALE 0.15, PME 0.22, PLE 0.21, AME–AME 0.14, AME–ALE 0.11, PME–PME 0.24, PME–PLE 0.27, AME–PME 0.11, ALE–PLE 0.13, clypeus AME 0.09, clypeus ALE 0.37. Palp and leg measurements: palp 5.1 (2.5, 0.5, 0.8, -, 1.3), I 12.1 (2.8, 1.5, 3.2, 3.3, 1.3), II 10.9 (3.2, 1.3, 2.6, 2.7, 1.1), III 9.6 (2.7, 1.1, 2.1, 2.6, 1.1), IV 15.1 (4.0, 1.4, 3.3, 4.7, 1.7). Leg formula 4123. Spination of palp and legs: palp 151, 100, 1110; femora I p012, d111, r012, II–III p112, d111, r112, IV p112, d111, r002; patellae I–II 100, III–IV 101; tibiae I p010, r010, v212222, II p100, d001, r110, v22222, III–IV p11, d111, r11, v222; metatarsi I p111, r011, v222, II p111, d002, r111, v222, III p111, d012, r111, v222, IV p111, d012, r111, v2212. Chelicerae with 3 promarginal, 4 retromarginal teeth and with elongated patch of 8 tiny denticles along entire cheliceral furrow. Retromargin of chelicerae close to fang base with 4 bristles. Sparse scopula on all tarsi. Leg claws I–II with 5 and III–IV with 4 secondary teeth. Position of tarsal organ: I 1.07, II 0.89, III 0.72, IV 1.06.</p><p>Palp (Fig. <xref ref-type="fig" rid="F8184610">22</xref>a–c). RTA protruding at an almost right angle from tibia in ventral view, with slightly hooked tip. Cymbium tip slightly conical and with weakly developed dorso-proximal outgrowth. Embolus (Fig. <xref ref-type="fig" rid="F8239451">28</xref><xref ref-type="fig" rid="F8239459">d</xref>) arising at 7 o’clock position. Conductor arising at 11 o’clock position. Tegular apophysis arising from tegulum sub-proximally, with narrow base and wide tip.</p><p>Colour (Fig. <xref ref-type="fig" rid="F8184612">23</xref>a and b). Yellowish-brown with darker patterns. Dorsal prosoma with characteristic lighter median band, widened behind eyes, eye field with sparse white hairs, with distinctly marked fovea and distinct radial markings. Sternum, labium, gnathocoxae and ventral coxae yellowish-brown without patterns. Chelicerae reddish-brown with longitudinal patterns. Palps and legs yellowish-brown, legs II–IV with distinct patterns. Dorsal opisthosoma yellowish with black patches, anterior margin and central region light. Lateral opisthosoma spotted. Ventral opisthosoma yellowish-brown with posteriorly converging lines of spots. Anterior lateral spinnerets laterally dark, posterior lateral and median spinnerets and anal tubercle light.</p><p>
            <bold>Female</bold>
          </p><p>Unknown.</p></tp:treatment-sec><tp:treatment-sec sec-type="Diagnosis"><title>Diagnosis</title><p>Small <tp:taxon-name><tp:taxon-name-part taxon-name-part-type="family">Ctenidae</tp:taxon-name-part></tp:taxon-name> (total length male 7.0). The new species is assigned to the <italic>chinagirl</italic>-species group with the characteristics of compact embolus, thick-walled, with rounded edges and with an entire margin, the tegular apophysis is longitudinally elongated, not covering the embolus. It resembles <italic><tp:taxon-name><tp:taxon-name-part taxon-name-part-type="genus" reg="Bowie">B.</tp:taxon-name-part><tp:taxon-name-part taxon-name-part-type="species" reg="abdulmajid">abdulmajid</tp:taxon-name-part></tp:taxon-name></italic> Jäger, 2022 (see <xref ref-type="bibr" rid="B8184614">Jäger 2022</xref>: figs 638–643 and 696–699) by having similar dorso-proximal cymbial outgrowth, embolus and RTA (Fig. <xref ref-type="fig" rid="F8184610">22</xref>a–c and Fig. <xref ref-type="fig" rid="F8239451">28</xref><xref ref-type="fig" rid="F8239459">d</xref>), but can be distinguished by the base of tegular apophysis having no bulge (Fig. <xref ref-type="fig" rid="F8184610">22</xref>b; the base of tegular apophysis bulging beyond tegulum margin in <italic><tp:taxon-name><tp:taxon-name-part taxon-name-part-type="genus" reg="Bowie">B.</tp:taxon-name-part><tp:taxon-name-part taxon-name-part-type="species" reg="abdulmajid">abdulmajid</tp:taxon-name-part></tp:taxon-name></italic>), by the tibia having no distinct broad longitudinal ridge ventrally (Fig. <xref ref-type="fig" rid="F8184610">22</xref>b; tibia with distinct broad longitudinal ridge ventrally in <italic><tp:taxon-name><tp:taxon-name-part taxon-name-part-type="genus" reg="Bowie">B.</tp:taxon-name-part><tp:taxon-name-part taxon-name-part-type="species" reg="abdulmajid">abdulmajid</tp:taxon-name-part></tp:taxon-name></italic>) and by the conductor nearly quadrilateral (Fig. <xref ref-type="fig" rid="F8184610">22</xref>b; conductor nearly oval in <italic><tp:taxon-name><tp:taxon-name-part taxon-name-part-type="genus" reg="Bowie">B.</tp:taxon-name-part><tp:taxon-name-part taxon-name-part-type="species" reg="abdulmajid">abdulmajid</tp:taxon-name-part></tp:taxon-name></italic>).</p></tp:treatment-sec><tp:treatment-sec sec-type="Etymology"><title>Etymology</title><p>The specific name refers to the type locality and is a noun in apposition.</p></tp:treatment-sec><tp:treatment-sec sec-type="Distribution"><title>Distribution</title><p>Malaysia (Borneo, type locality; Fig. <xref ref-type="fig" rid="F8184120">1</xref>).</p></tp:treatment-sec><tp:treatment-sec sec-type="DNA Barcode"><title>DNA Barcode</title><p>Male (IZCAS-Ar 43730):</p><p>GGTTTGGTGCTTGGGCTTCTATAGCAGGTACGTCTATAAGAGTTTTGATTCGAATGGAATTAGGACATTCTGGAAGATTATTAGGGGATGATCATTTATATAATGTTGTTGTTACTGCTCATGCTTTTGTTATAATTTTTTTTATAGTGATACCTATTTTAATTGGTGGTTTTGGAAATTGGTTGGTTCCTTTAATATTAGGAGCTCCTGATATATCTTTTCCTCGTATAAATAATTTGTCGTTTTGATTACTTCCTCCTTCTTTATTTTTATTGTTTATATCTTCTATGACTGAGATAGGGGTGGGAGCTGGTTGGACGGTTTATCCACCTTTGGCTTCTGGAATTGGTCATGCAGGAAGATCGATAGATTTTGCTATCTTTTCTCTCCATTTAGCAGGTGCTTCTTCTATTATAGGAGCTATTAATTTTATTTCTACGATTATTAATATACGATTATTAGGAATGAGAATGGAAAAGGTTCCTTTGTTTGTATGGTCTGTTTTTATTACTGCAGTTTTATTATTATTATCTTTACCTGTTTTAGCGGGTGCTATTACTATATTATTAACGGATCGTAATTTTAATACTTCTTTTTTCGATCCTGCTGGAGGAGGGGATCCAATTTTATTTCAACATTTATTTTGATTTTTTG (GenBank accession number <ext-link xmlns:xlink="http://www.w3.org/1999/xlink" ext-link-type="uri" xlink:href="https://www.ncbi.nlm.nih.gov/nuccore/OP572103" xlink:type="simple">OP572103</ext-link>).</p></tp:treatment-sec><tp:treatment-sec><!--Section generated to contain objects referenced in tp:taxon-treatment.--><fig id="F8184610" position="float" orientation="portrait"><object-id xmlns:xlink="http://www.w3.org/1999/xlink" content-type="arpha" xlink:type="simple">84F5962F-BA10-5225-BB5F-A908D27ADD26</object-id><object-id xmlns:xlink="http://www.w3.org/1999/xlink" content-type="doi" xlink:type="simple">10.3897/BDJ.10.e96003.figure22</object-id><label>Figure 22.</label><caption><p><italic><tp:taxon-name><tp:taxon-name-part taxon-name-part-type="genus" reg="Bowie">Bowie</tp:taxon-name-part><tp:taxon-name-part taxon-name-part-type="species" reg="borneo">borneo</tp:taxon-name-part></tp:taxon-name></italic> sp. n., palp, holotype. <bold>a</bold>: Prolateral view; <bold>b</bold>: Ventral view; <bold>c</bold>: Retrolateral view. C = conductor, DPO = dorso-proximal outgrowth of cymbium, E = embolus, RTA = retrolateral tibial apophysis, TA = tegular apophysis. Scale bar: 0.2 mm (<bold>a–c</bold>).</p></caption><graphic xmlns:xlink="http://www.w3.org/1999/xlink" xlink:href="bdj-10-e96003-g022.jpg" position="float" id="oo_751902.jpg" orientation="portrait" xlink:type="simple"><uri content-type="original_file" xlink:type="simple">https://binary.pensoft.net/fig/751902</uri></graphic></fig><fig-group id="F8239451" position="float" orientation="portrait"><caption><p><italic><tp:taxon-name><tp:taxon-name-part taxon-name-part-type="genus" reg="Bowie">Bowie</tp:taxon-name-part></tp:taxon-name></italic> spp., embolic tips.</p></caption><fig id="F8239456" position="float" orientation="portrait"><object-id xmlns:xlink="http://www.w3.org/1999/xlink" content-type="arpha" xlink:type="simple">B344C310-B33F-54C5-8710-C3DC7635FA08</object-id><object-id xmlns:xlink="http://www.w3.org/1999/xlink" content-type="doi" xlink:type="simple">10.3897/BDJ.10.e96003.figure28a</object-id><label>Figure 28a.</label><caption><p><italic><tp:taxon-name><tp:taxon-name-part taxon-name-part-type="genus" reg="Bowie">B.</tp:taxon-name-part><tp:taxon-name-part taxon-name-part-type="species" reg="fascination">fascination</tp:taxon-name-part></tp:taxon-name></italic> Jäger, 2022, male from Yunnan, ventral view. Scale bar: 0.05 mm. <ext-link xmlns:xlink="http://www.w3.org/1999/xlink" ext-link-type="uri" xlink:href="https://doi.org/10.3897/BDJ.10.e96003.figure28a" xlink:type="simple"> </ext-link></p></caption><graphic xmlns:xlink="http://www.w3.org/1999/xlink" xlink:href="bdj-10-e96003-g028_a.jpg" xlink:type="simple" position="float" orientation="portrait" id="oo_775572.jpg"><uri content-type="original_file" xlink:type="simple">https://binary.pensoft.net/fig/775572</uri></graphic></fig><fig id="F8239457" position="float" orientation="portrait"><object-id xmlns:xlink="http://www.w3.org/1999/xlink" content-type="arpha" xlink:type="simple">28E198FD-41E9-5953-A555-2C8608640675</object-id><object-id xmlns:xlink="http://www.w3.org/1999/xlink" content-type="doi" xlink:type="simple">10.3897/BDJ.10.e96003.figure28b</object-id><label>Figure 28b.</label><caption><p><italic><tp:taxon-name><tp:taxon-name-part taxon-name-part-type="genus" reg="Bowie">B.</tp:taxon-name-part><tp:taxon-name-part taxon-name-part-type="species" reg="ninhbinh">ninhbinh</tp:taxon-name-part></tp:taxon-name></italic> sp. n., paratype, ventral view. Scale bar: 0.1 mm.</p></caption><graphic xmlns:xlink="http://www.w3.org/1999/xlink" xlink:href="bdj-10-e96003-g028_b.jpg" xlink:type="simple" position="float" orientation="portrait" id="oo_775562.jpg"><uri content-type="original_file" xlink:type="simple">https://binary.pensoft.net/fig/775562</uri></graphic></fig><fig id="F8239458" position="float" orientation="portrait"><object-id xmlns:xlink="http://www.w3.org/1999/xlink" content-type="arpha" xlink:type="simple">C7CDC38A-601F-5A03-9B20-4CBBF7A9F030</object-id><object-id xmlns:xlink="http://www.w3.org/1999/xlink" content-type="doi" xlink:type="simple">10.3897/BDJ.10.e96003.figure28c</object-id><label>Figure 28c.</label><caption><p><italic><tp:taxon-name><tp:taxon-name-part taxon-name-part-type="genus" reg="Bowie">B.</tp:taxon-name-part><tp:taxon-name-part taxon-name-part-type="species" reg="vinhphuc">vinhphuc</tp:taxon-name-part></tp:taxon-name></italic> sp. n., paratype, dorsal view, arrow points at seam. Scale bar: 0.1 mm.</p></caption><graphic xmlns:xlink="http://www.w3.org/1999/xlink" xlink:href="bdj-10-e96003-g028_c.jpg" xlink:type="simple" position="float" orientation="portrait" id="oo_775542.jpg"><uri content-type="original_file" xlink:type="simple">https://binary.pensoft.net/fig/775542</uri></graphic></fig><fig id="F8239459" position="float" orientation="portrait"><object-id xmlns:xlink="http://www.w3.org/1999/xlink" content-type="arpha" xlink:type="simple">66A9FB40-2871-5C8F-BB04-B6D7B1C9BA9C</object-id><object-id xmlns:xlink="http://www.w3.org/1999/xlink" content-type="doi" xlink:type="simple">10.3897/BDJ.10.e96003.figure28d</object-id><label>Figure 28d.</label><caption><p><italic><tp:taxon-name><tp:taxon-name-part taxon-name-part-type="genus" reg="Bowie">B.</tp:taxon-name-part><tp:taxon-name-part taxon-name-part-type="species" reg="borneo">borneo</tp:taxon-name-part></tp:taxon-name></italic> sp. n., holotype, ventral view. Scale bar: 0.02 mm.</p></caption><graphic xmlns:xlink="http://www.w3.org/1999/xlink" xlink:href="bdj-10-e96003-g028_d.jpg" xlink:type="simple" position="float" orientation="portrait" id="oo_775561.jpg"><uri content-type="original_file" xlink:type="simple">https://binary.pensoft.net/fig/775561</uri></graphic></fig><fig id="F8239460" position="float" orientation="portrait"><object-id xmlns:xlink="http://www.w3.org/1999/xlink" content-type="arpha" xlink:type="simple">1D56E8A1-245A-503B-89BA-9D0DCB2B283B</object-id><object-id xmlns:xlink="http://www.w3.org/1999/xlink" content-type="doi" xlink:type="simple">10.3897/BDJ.10.e96003.figure28e</object-id><label>Figure 28e.</label><caption><p><italic><tp:taxon-name><tp:taxon-name-part taxon-name-part-type="genus" reg="Bowie">B.</tp:taxon-name-part><tp:taxon-name-part taxon-name-part-type="species" reg="sabah">sabah</tp:taxon-name-part></tp:taxon-name></italic> sp. n., holotype, ventral view. Scale bar: 0.02 mm.</p></caption><graphic xmlns:xlink="http://www.w3.org/1999/xlink" xlink:href="bdj-10-e96003-g028_e.jpg" xlink:type="simple" position="float" orientation="portrait" id="oo_775571.jpg"><uri content-type="original_file" xlink:type="simple">https://binary.pensoft.net/fig/775571</uri></graphic></fig></fig-group><fig id="F8239459" position="float" orientation="portrait"><object-id xmlns:xlink="http://www.w3.org/1999/xlink" content-type="arpha" xlink:type="simple">66A9FB40-2871-5C8F-BB04-B6D7B1C9BA9C</object-id><object-id xmlns:xlink="http://www.w3.org/1999/xlink" content-type="doi" xlink:type="simple">10.3897/BDJ.10.e96003.figure28d</object-id><label>Figure 28d.</label><caption><p><italic><tp:taxon-name><tp:taxon-name-part taxon-name-part-type="genus" reg="Bowie">B.</tp:taxon-name-part><tp:taxon-name-part taxon-name-part-type="species" reg="borneo">borneo</tp:taxon-name-part></tp:taxon-name></italic> sp. n., holotype, ventral view. Scale bar: 0.02 mm.</p></caption><graphic xmlns:xlink="http://www.w3.org/1999/xlink" xlink:href="bdj-10-e96003-g028_d.jpg" xlink:type="simple" position="float" orientation="portrait" id="oo_775561.jpg"><uri content-type="original_file" xlink:type="simple">https://binary.pensoft.net/fig/775561</uri></graphic></fig><fig id="F8184612" position="float" orientation="portrait"><object-id xmlns:xlink="http://www.w3.org/1999/xlink" content-type="arpha" xlink:type="simple">9C9CB597-E3D9-5981-A35E-FD0B9A6DA30F</object-id><object-id xmlns:xlink="http://www.w3.org/1999/xlink" content-type="doi" xlink:type="simple">10.3897/BDJ.10.e96003.figure23</object-id><label>Figure 23.</label><caption><p><italic><tp:taxon-name><tp:taxon-name-part taxon-name-part-type="genus" reg="Bowie">Bowie</tp:taxon-name-part><tp:taxon-name-part taxon-name-part-type="species" reg="borneo">borneo</tp:taxon-name-part></tp:taxon-name></italic> sp. n., habitus, holotype male. <bold>a</bold>: Dorsal view; <bold>b</bold>: Ventral view. Scale bar: 1.0 mm (<bold>a</bold>, <bold>b</bold>).</p></caption><graphic xmlns:xlink="http://www.w3.org/1999/xlink" xlink:href="bdj-10-e96003-g023.jpg" position="float" id="oo_751903.jpg" orientation="portrait" xlink:type="simple"><uri content-type="original_file" xlink:type="simple">https://binary.pensoft.net/fig/751903</uri></graphic></fig><fig id="F8184120" position="float" orientation="portrait"><object-id xmlns:xlink="http://www.w3.org/1999/xlink" content-type="arpha" xlink:type="simple">EC7B972D-AFE7-5BAB-B4F5-9EDC41FB6AD1</object-id><object-id xmlns:xlink="http://www.w3.org/1999/xlink" content-type="doi" xlink:type="simple">10.3897/BDJ.10.e96003.figure1</object-id><label>Figure 1.</label><caption><p>Distribution records of ctenid spiders from Asia in this study. 1. <italic><tp:taxon-name><tp:taxon-name-part taxon-name-part-type="genus" reg="Amauropelma">Amauropelma</tp:taxon-name-part><tp:taxon-name-part taxon-name-part-type="species" reg="krabi">krabi</tp:taxon-name-part></tp:taxon-name></italic> sp. n.; 2. <italic><tp:taxon-name><tp:taxon-name-part taxon-name-part-type="genus" reg="Amauropelma">Am.</tp:taxon-name-part><tp:taxon-name-part taxon-name-part-type="species" reg="phangnga">phangnga</tp:taxon-name-part></tp:taxon-name></italic> sp. n.; 3. <italic><tp:taxon-name><tp:taxon-name-part taxon-name-part-type="genus" reg="Amauropelma">Am.</tp:taxon-name-part><tp:taxon-name-part taxon-name-part-type="species" reg="saraburi">saraburi</tp:taxon-name-part></tp:taxon-name></italic> sp. n.; 4. <italic><tp:taxon-name><tp:taxon-name-part taxon-name-part-type="genus" reg="Anahita">Anahita</tp:taxon-name-part><tp:taxon-name-part taxon-name-part-type="species" reg="medog">medog</tp:taxon-name-part></tp:taxon-name></italic> sp. n.; 5. <italic><tp:taxon-name><tp:taxon-name-part taxon-name-part-type="genus" reg="Anahita">An.</tp:taxon-name-part><tp:taxon-name-part taxon-name-part-type="species" reg="popa">popa</tp:taxon-name-part></tp:taxon-name></italic>; 6. <italic><tp:taxon-name><tp:taxon-name-part taxon-name-part-type="genus" reg="Bowie">Bowie</tp:taxon-name-part><tp:taxon-name-part taxon-name-part-type="species" reg="fascination">fascination</tp:taxon-name-part></tp:taxon-name></italic>; 7. <italic><tp:taxon-name><tp:taxon-name-part taxon-name-part-type="genus" reg="Bowie">B.</tp:taxon-name-part><tp:taxon-name-part taxon-name-part-type="species" reg="ninhbinh">ninhbinh</tp:taxon-name-part></tp:taxon-name></italic> sp. n.; 8. <italic><tp:taxon-name><tp:taxon-name-part taxon-name-part-type="genus" reg="Bowie">B.</tp:taxon-name-part><tp:taxon-name-part taxon-name-part-type="species" reg="vinhphuc">vinhphuc</tp:taxon-name-part></tp:taxon-name></italic> sp. n.; 9. <italic><tp:taxon-name><tp:taxon-name-part taxon-name-part-type="genus" reg="Bowie">B.</tp:taxon-name-part><tp:taxon-name-part taxon-name-part-type="species" reg="borneo">borneo</tp:taxon-name-part></tp:taxon-name></italic> sp. n.; 10. <italic><tp:taxon-name><tp:taxon-name-part taxon-name-part-type="genus" reg="Bowie">B.</tp:taxon-name-part><tp:taxon-name-part taxon-name-part-type="species" reg="engkilili">engkilili</tp:taxon-name-part></tp:taxon-name></italic> sp. n.; 11. <italic><tp:taxon-name><tp:taxon-name-part taxon-name-part-type="genus" reg="Bowie">B.</tp:taxon-name-part><tp:taxon-name-part taxon-name-part-type="species" reg="sabah">sabah</tp:taxon-name-part></tp:taxon-name></italic> sp. n.</p></caption><graphic xmlns:xlink="http://www.w3.org/1999/xlink" xlink:href="bdj-10-e96003-g001.jpg" position="float" id="oo_770652.jpg" orientation="portrait" xlink:type="simple"><uri content-type="original_file" xlink:type="simple">https://binary.pensoft.net/fig/770652</uri></graphic></fig></tp:treatment-sec><ref-list><ref id="B8184614"><element-citation xmlns:xlink="http://www.w3.org/1999/xlink" publication-type="article" xlink:type="simple"><person-group person-group-type="author"><name name-style="western"><surname>Jäger</surname><given-names>P</given-names></name></person-group><year>2022</year><article-title><italic><tp:taxon-name><tp:taxon-name-part taxon-name-part-type="genus" reg="Bowie">Bowie</tp:taxon-name-part></tp:taxon-name></italic> gen. nov., a diverse lineage of ground-dwelling spiders occurring from the Himalayas to Papua New Guinea and northern Australia (<tp:taxon-name><tp:taxon-name-part taxon-name-part-type="order">Araneae</tp:taxon-name-part></tp:taxon-name>: <tp:taxon-name><tp:taxon-name-part taxon-name-part-type="family">Ctenidae</tp:taxon-name-part></tp:taxon-name>: <tp:taxon-name><tp:taxon-name-part taxon-name-part-type="subfamily">Cteninae</tp:taxon-name-part></tp:taxon-name>).</article-title><source>Zootaxa</source><volume>5170 (1)</volume><fpage>1</fpage><lpage>200</lpage><pub-id pub-id-type="doi">10.11646/zootaxa.5170.1.1</pub-id></element-citation></ref></ref-list></tp:taxon-treatment>
