# Supplementary material for: Taxonomic notes on eleven species of the subfamily Cteninae (Araneae, Ctenidae) from Asia
Source: Biodivers Data J. 2022 Dec 12;10:e96003. doi: 10.3897/BDJ.10.e96003 (PMC9836443; doi:10.3897/BDJ.10.e96003)
Supplement: XML Treatment for Bowie sabah [file BDJ.10.e96003-treatment11.xml]

<!DOCTYPE tp:taxon-treatment
  PUBLIC "-//TaxonX//DTD Taxonomic Treatment Publishing DTD v0 20100105//EN" "tax-treatment-NSO.dtd">
<tp:taxon-treatment xmlns:tp="http://www.plazi.org/taxpub"><tp:treatment-meta><mixed-citation publication-type="journal"><person-group><name><surname>Chu</surname><given-names>Chang</given-names></name><name><surname>Lu</surname><given-names>Ying</given-names></name><name><surname>Li</surname><given-names>Shuqiang</given-names></name><name><surname>Yao</surname><given-names>Zhiyuan</given-names></name></person-group><article-title>Taxonomic notes on eleven species of the subfamily <tp:taxon-name><tp:taxon-name-part taxon-name-part-type="subfamily">Cteninae</tp:taxon-name-part></tp:taxon-name> (<tp:taxon-name><tp:taxon-name-part taxon-name-part-type="order">Araneae</tp:taxon-name-part></tp:taxon-name>, <tp:taxon-name><tp:taxon-name-part taxon-name-part-type="family">Ctenidae</tp:taxon-name-part></tp:taxon-name>) from Asia</article-title><source>Biodivers Data J</source><day>12</day><month>12</month><year>2022</year><volume>10</volume><pub-id pub-id-type="doi">10.3897/BDJ.10.e96003</pub-id></mixed-citation></tp:treatment-meta><tp:nomenclature><tp:taxon-name>
            <object-id xmlns:xlink="http://www.w3.org/1999/xlink" content-type="arpha" xlink:type="simple">0745AC4D-6E66-5AF6-ACB4-590F844F7BCB</object-id>
            <tp:taxon-name-part taxon-name-part-type="genus">Bowie</tp:taxon-name-part>
            <tp:taxon-name-part taxon-name-part-type="species">sabah</tp:taxon-name-part>
            <object-id xmlns:xlink="http://www.w3.org/1999/xlink" content-type="zoobank" xlink:type="simple" object-id-type="ZooBank">D4FF31EC-AD04-4C90-A0EA-3AFF90C7B8A5</object-id>
          </tp:taxon-name><tp:taxon-authority>S. Li &amp; Yao</tp:taxon-authority><tp:taxon-status xmlns:xlink="http://www.w3.org/1999/xlink" xlink:type="simple">sp. n.</tp:taxon-status></tp:nomenclature><tp:treatment-sec sec-type="materials"><title>Materials</title><list list-type="alpha-lower" list-content="occurrences"><list-item><p><bold>Type status:</bold> <named-content xmlns:xlink="http://www.w3.org/1999/xlink" content-type="dwc:typeStatus" xlink:type="simple">Holotype</named-content>. <bold>Occurrence:</bold> recordedBy: <named-content xmlns:xlink="http://www.w3.org/1999/xlink" content-type="dwc:recordedBy" xlink:type="simple">Z. Chen</named-content>; individualCount: <named-content xmlns:xlink="http://www.w3.org/1999/xlink" content-type="dwc:individualCount" xlink:type="simple">1</named-content>; sex: <named-content xmlns:xlink="http://www.w3.org/1999/xlink" content-type="dwc:sex" xlink:type="simple">male</named-content>; lifeStage: <named-content xmlns:xlink="http://www.w3.org/1999/xlink" content-type="dwc:lifeStage" xlink:type="simple">adult</named-content>; <bold>Taxon:</bold> order: <named-content xmlns:xlink="http://www.w3.org/1999/xlink" content-type="dwc:order" xlink:type="simple"><tp:taxon-name><tp:taxon-name-part taxon-name-part-type="order">Araneae</tp:taxon-name-part></tp:taxon-name></named-content>; family: <named-content xmlns:xlink="http://www.w3.org/1999/xlink" content-type="dwc:family" xlink:type="simple"><tp:taxon-name><tp:taxon-name-part taxon-name-part-type="family">Ctenidae</tp:taxon-name-part></tp:taxon-name></named-content>; genus: <named-content xmlns:xlink="http://www.w3.org/1999/xlink" content-type="dwc:genus" xlink:type="simple"><tp:taxon-name><tp:taxon-name-part taxon-name-part-type="genus">Bowie</tp:taxon-name-part></tp:taxon-name></named-content>; <bold>Location:</bold> country: <named-content xmlns:xlink="http://www.w3.org/1999/xlink" content-type="dwc:country" xlink:type="simple">Malaysia</named-content>; stateProvince: <named-content xmlns:xlink="http://www.w3.org/1999/xlink" content-type="dwc:stateProvince" xlink:type="simple">Borneo</named-content>; verbatimLocality: <named-content xmlns:xlink="http://www.w3.org/1999/xlink" content-type="dwc:verbatimLocality" xlink:type="simple">State of Sabah, Mount Trus Madi, Jungle Girl Camp</named-content>; verbatimElevation: <named-content xmlns:xlink="http://www.w3.org/1999/xlink" content-type="dwc:verbatimElevation" xlink:type="simple">1234 m a.s.l.</named-content>; verbatimLatitude: <named-content xmlns:xlink="http://www.w3.org/1999/xlink" content-type="dwc:verbatimLatitude" xlink:type="simple">5°33.000'N</named-content>; verbatimLongitude: <named-content xmlns:xlink="http://www.w3.org/1999/xlink" content-type="dwc:verbatimLongitude" xlink:type="simple">116°30.960'E</named-content>; <bold>Event:</bold> samplingProtocol: <named-content xmlns:xlink="http://www.w3.org/1999/xlink" content-type="dwc:samplingProtocol" xlink:type="simple">Collected by hand in leaf litter</named-content>; year: <named-content xmlns:xlink="http://www.w3.org/1999/xlink" content-type="dwc:year" xlink:type="simple">2016</named-content>; month: <named-content xmlns:xlink="http://www.w3.org/1999/xlink" content-type="dwc:month" xlink:type="simple">5</named-content>; day: <named-content xmlns:xlink="http://www.w3.org/1999/xlink" content-type="dwc:day" xlink:type="simple">3</named-content>; <bold>Record Level:</bold> institutionCode: <named-content xmlns:xlink="http://www.w3.org/1999/xlink" content-type="dwc:institutionCode" xlink:type="simple">IZCAS-Ar 43732</named-content></p></list-item><list-item><p><bold>Type status:</bold> <named-content xmlns:xlink="http://www.w3.org/1999/xlink" content-type="dwc:typeStatus" xlink:type="simple">Paratype</named-content>. <bold>Occurrence:</bold> recordedBy: <named-content xmlns:xlink="http://www.w3.org/1999/xlink" content-type="dwc:recordedBy" xlink:type="simple">Z. Chen</named-content>; individualCount: <named-content xmlns:xlink="http://www.w3.org/1999/xlink" content-type="dwc:individualCount" xlink:type="simple">1</named-content>; sex: <named-content xmlns:xlink="http://www.w3.org/1999/xlink" content-type="dwc:sex" xlink:type="simple">female</named-content>; lifeStage: <named-content xmlns:xlink="http://www.w3.org/1999/xlink" content-type="dwc:lifeStage" xlink:type="simple">adult</named-content>; <bold>Taxon:</bold> order: <named-content xmlns:xlink="http://www.w3.org/1999/xlink" content-type="dwc:order" xlink:type="simple"><tp:taxon-name><tp:taxon-name-part taxon-name-part-type="order">Araneae</tp:taxon-name-part></tp:taxon-name></named-content>; family: <named-content xmlns:xlink="http://www.w3.org/1999/xlink" content-type="dwc:family" xlink:type="simple"><tp:taxon-name><tp:taxon-name-part taxon-name-part-type="family">Ctenidae</tp:taxon-name-part></tp:taxon-name></named-content>; genus: <named-content xmlns:xlink="http://www.w3.org/1999/xlink" content-type="dwc:genus" xlink:type="simple"><tp:taxon-name><tp:taxon-name-part taxon-name-part-type="genus">Bowie</tp:taxon-name-part></tp:taxon-name></named-content>; <bold>Location:</bold> country: <named-content xmlns:xlink="http://www.w3.org/1999/xlink" content-type="dwc:country" xlink:type="simple">Malaysia</named-content>; stateProvince: <named-content xmlns:xlink="http://www.w3.org/1999/xlink" content-type="dwc:stateProvince" xlink:type="simple">Borneo</named-content>; verbatimLocality: <named-content xmlns:xlink="http://www.w3.org/1999/xlink" content-type="dwc:verbatimLocality" xlink:type="simple">State of Sabah, Mount Trus Madi, Jungle Girl Camp</named-content>; verbatimElevation: <named-content xmlns:xlink="http://www.w3.org/1999/xlink" content-type="dwc:verbatimElevation" xlink:type="simple">1234 m a.s.l.</named-content>; verbatimLatitude: <named-content xmlns:xlink="http://www.w3.org/1999/xlink" content-type="dwc:verbatimLatitude" xlink:type="simple">5°33.000'N</named-content>; verbatimLongitude: <named-content xmlns:xlink="http://www.w3.org/1999/xlink" content-type="dwc:verbatimLongitude" xlink:type="simple">116°30.960'E</named-content>; <bold>Event:</bold> samplingProtocol: <named-content xmlns:xlink="http://www.w3.org/1999/xlink" content-type="dwc:samplingProtocol" xlink:type="simple">Collected by hand in leaf litter</named-content>; year: <named-content xmlns:xlink="http://www.w3.org/1999/xlink" content-type="dwc:year" xlink:type="simple">2016</named-content>; month: <named-content xmlns:xlink="http://www.w3.org/1999/xlink" content-type="dwc:month" xlink:type="simple">5</named-content>; day: <named-content xmlns:xlink="http://www.w3.org/1999/xlink" content-type="dwc:day" xlink:type="simple">3</named-content>; <bold>Record Level:</bold> institutionCode: <named-content xmlns:xlink="http://www.w3.org/1999/xlink" content-type="dwc:institutionCode" xlink:type="simple">IZCAS-Ar 43733</named-content></p></list-item></list></tp:treatment-sec><tp:treatment-sec sec-type="Description"><title>Description</title><p><bold>Male</bold> (IZCAS-Ar 43732): PL 6.4, PW 5.1, AW 2.3, OL 4.8, OW 3.6. Eye diameters and interdistances: AME 0.22, ALE 0.17, PME 0.27, PLE 0.23, AME–AME 0.25, AME–ALE 0.40, PME–PME 0.34, PME–PLE 0.49, AME–PME 0.17, ALE–PLE 0.29, clypeus AME 0.11, clypeus ALE 0.52. Palp and leg measurements: palp 8.2 (3.0, 1.2, 1.6, -, 2.4), I 20.5 (5.6, 2.6, 5.4, 5.1, 1.8), II 17.4 (5.1, 2.5, 4.3, 4.2, 1.3), III 14.5 (4.3, 2.2, 3.2, 3.7, 1.1), IV 22.4 (6.1, 2.2, 5.4, 6.8, 1.9). Leg formula 4123. Spination of palp and legs: palp 161, 001, 111; femora I p021, d111, r1111, II p112, d111, r112, III p001, d222, r112, IV p012, d111, r112; patellae I–IV 101; tibiae I p110, d111, r11, v22222, II p110, d11, r11, v22222, III–IV p11, d111, r11, v222; metatarsi I–II p111, d012, r111, v222, III p111, d002, r111, v222, IV p111, d012, r111, v222. Chelicerae with 3 promarginal, 4 retromarginal teeth and with elongated patch of 23 tiny denticles along entire cheliceral furrow. Retromargin of chelicerae close to fang base with 6 bristles. Sparse scopula on all tarsi and metatarsi I–III. Leg claws I with 5, II with 4, III with 5 and IV with 6 secondary teeth. Position of tarsal organ: I with 1.64, II 1.15, III 0.96, IV 1.28.</p><p>Palp (Fig. <xref ref-type="fig" rid="F8184711">26</xref>a–c). RTA arising from tibia subdistally, with slightly hooked tip. Cymbium tip slightly conical and with weakly-developed dorso-proximal outgrowth. Embolus (Fig. <xref ref-type="fig" rid="F8239451">28</xref><xref ref-type="fig" rid="F8239460">e</xref>) arising at 8 o’clock position, with membranous extension at its base and with spermophor opening situated subapically. Conductor arising at 10 o’clock position. Tegular apophysis arising at 6 o’clock position, its base situated on a slightly proximally protruding part of tegulum.</p><p>Colour (Fig. <xref ref-type="fig" rid="F8184713">27</xref>c and d). Yellowish-brown with darker patterns. Dorsal prosoma with characteristic lighter median band, widened behind eyes, eye field with sparse white hairs, with distinctly marked fovea and radial markings. Sternum and ventral coxae III + IV yellowish-brown with patches, coxae I + II yellowish-brown without patterns, labium and gnathocoxae yellowish-brown with lighter distal lips. Chelicerae dark yellowish-brown with longitudinal patterns. Palps and legs yellowish-brown, legs III + IV with distinct patterns. Dorsal opisthosoma yellowish-brown with black patches, anterior margin and central region light. Lateral opisthosoma spotted. Ventral opisthosoma dark brown with posteriorly converging lines of spots. Anterior lateral spinnerets laterally dark, posterior lateral and median spinnerets and anal tubercle light.</p><p><bold>Female</bold> (IZCAS-Ar 43733): PL 5.9, PW 4.4, AW 3.0, OL 5.2, OW 3.5. Eye diameters and interdistances: AME 0.23, ALE 0.19, PME 0.27, PLE 0.25, AME–AME 0.20, AME–ALE 0.44, PME–PME 0.33, PME–PLE 0.52, AME–PME 0.17, ALE–PLE 0.28, clypeus AME 0.13, clypeus ALE 0.51. Palp and leg measurements: palp 5.8 (2.1, 1.1, 1.2, -, 1.4), I 13.9 (4.0, 2.1, 3.6, 3.1, 1.1), II 12.8 (3.8, 2.1, 3.0, 2.9, 1.0), III 11.3 (3.5, 1.7, 2.4, 2.7, 1.0), IV 16.7 (4.6, 1.9, 3.8, 4.9, 1.5). Leg formula 4123. Spination of palp and legs: palp 131, 001, 112, 203; femora I p021, d111, r011, II p012, d111, r111, III p112, d111, r112, IV p002, d111, r112; patellae I–II 000, III–IV 101; tibiae I–II v22222, III–IV p11, d111, r11, v222; metatarsi I–II v222, III–IV p111, d012, r111, v222. Chelicerae with 3 promarginal, 4 retromarginal teeth and with elongated patch of 12 tiny denticles along entire cheliceral furrow. Retromargin of chelicerae close to fang base with 7 bristles. Sparse scopula restricted almost entirely to tarsi, only metatarsi I–II with sparse scopula hairs. Palpal claw with 5 secondary teeth, leg claws I with 2, II with 3, III with 4 and IV with 3 secondary teeth. Position of tarsal organ: I 0.97, II 0.84, III 0.75, IV 1.06.</p><p>Copulatory organ (Fig. <xref ref-type="fig" rid="F8184713">27</xref>a and b). Epigynal field roughly as long as wide; constrictive anterior width/widest width: 0.53/1.15. Lateral teeth originating at posterior margin of median plate. Internal duct system with two large vulval folds laterally. Spermathecae bottle gourd-shaped. Vulval folds separated by less than the spermathecae length and subparallel medially. Fertilisation ducts pointing antero-medially.</p><p>Colour (Fig. <xref ref-type="fig" rid="F8184713">27</xref>e and f). As in male, except for being darker, reddish-brown. Chelicerae dark reddish-brown without pattern.</p></tp:treatment-sec><tp:treatment-sec sec-type="Diagnosis"><title>Diagnosis</title><p>Medium-sized <tp:taxon-name><tp:taxon-name-part taxon-name-part-type="family">Ctenidae</tp:taxon-name-part></tp:taxon-name> (total length male 11.2, female 11.1). The new species is assigned to the <italic>scarymonsters</italic>-species group with the characteristics of embolus with a basal, ventral bulge (best seen in prolateral view), tegulum bulging proximally at tegular apophysis base, the subdistally arising, apically pointed RTA in males, transversally oval median plate and lateral teeth situated at posterior margin of epigyne and spermathecae bottle gourd-shaped. It resembles <italic><tp:taxon-name><tp:taxon-name-part taxon-name-part-type="genus" reg="Bowie">B.</tp:taxon-name-part><tp:taxon-name-part taxon-name-part-type="species" reg="neukoeln">neukoeln</tp:taxon-name-part></tp:taxon-name></italic> Jäger, 2022 (see <xref ref-type="bibr" rid="B8184614">Jäger 2022</xref>: figs 440–446 and 448–460) by having similar dorso-proximal cymbial outgrowth, RTA (Fig. <xref ref-type="fig" rid="F8184711">26</xref>a–c) and lateral teeth (Fig. <xref ref-type="fig" rid="F8184713">27</xref>a), but can be distinguished by the embolus tip visible in ventral view (Fig. <xref ref-type="fig" rid="F8184711">26</xref>b and Fig. <xref ref-type="fig" rid="F8239451">28</xref><xref ref-type="fig" rid="F8239460">e</xref>; tegular apophysis covering the embolus tip in ventral view in <italic><tp:taxon-name><tp:taxon-name-part taxon-name-part-type="genus" reg="Bowie">B.</tp:taxon-name-part><tp:taxon-name-part taxon-name-part-type="species" reg="neukoeln">neukoeln</tp:taxon-name-part></tp:taxon-name></italic>), by the tegular apophysis longitudinally orientated (Fig. <xref ref-type="fig" rid="F8184711">26</xref>b; tegular apophysis diagonally orientated in <italic><tp:taxon-name><tp:taxon-name-part taxon-name-part-type="genus" reg="Bowie">B.</tp:taxon-name-part><tp:taxon-name-part taxon-name-part-type="species" reg="neukoeln">neukoeln</tp:taxon-name-part></tp:taxon-name></italic>), by the conductor nearly quadrilateral (Fig. <xref ref-type="fig" rid="F8184711">26</xref>b; conductor nearly elliptic in <italic><tp:taxon-name><tp:taxon-name-part taxon-name-part-type="genus" reg="Bowie">B.</tp:taxon-name-part><tp:taxon-name-part taxon-name-part-type="species" reg="neukoeln">neukoeln</tp:taxon-name-part></tp:taxon-name></italic>) and by the constrictive anterior width/widest width: 1/2 (Fig. <xref ref-type="fig" rid="F8184713">27</xref>a; constrictive anterior width/widest width: 1/3 in <italic><tp:taxon-name><tp:taxon-name-part taxon-name-part-type="genus" reg="Bowie">B.</tp:taxon-name-part><tp:taxon-name-part taxon-name-part-type="species" reg="neukoeln">neukoeln</tp:taxon-name-part></tp:taxon-name></italic>).</p></tp:treatment-sec><tp:treatment-sec sec-type="Etymology"><title>Etymology</title><p>The specific name refers to the type locality and is a noun in apposition.</p></tp:treatment-sec><tp:treatment-sec sec-type="Distribution"><title>Distribution</title><p>Malaysia (Borneo, type locality; Fig. <xref ref-type="fig" rid="F8184120">1</xref>).</p></tp:treatment-sec><tp:treatment-sec sec-type="DNA Barcode"><title>DNA Barcode</title><p>Male (IZCAS-Ar 43732):</p><p>GGTTTGGAGCTTGAGCTTCTATAGTAGGAACATCTATAAGAGTATTAATTCGTATAGAATTAGGACATTCTGGAAGATTATTAGGAGATGATCATTTATATAATGTAGTTGTTACTGCTCATGCTTTTGTTATGATTTTTTTTATAGTAATGCCTATTTTAATTGGAGGTTTTGGAAATTGATTAGTTCCTTTAATATTAGGGGCTCCTGATATATCTTTTCCTCGAATAAATAATTTATCATTTTGATTACTTCCTCCTTCTTTATTCTTATTATTTATGTCTTCTATAACTGAGATAGGAGTAGGAGCTGGTTGAACAGTATATCCTCCCTTAGCTTCTAGAATAGGACATATGGGAAGATCAATGGATTTTGCTATTTTTTCTCTTCATTTAGCTGGGGCTTCCTCTATTATAGGAGCTATTAATTTTATTTCTACAATTATTAATATACGATTATTGGGAATAAGAATAGAGAAAGTTCCATTATTTGTGTGGTCTGTTTTTATTACTGCGGTATTGTTGTTATTGTCTTTACCTGTTTTAGCAGGTGCTATTACTATATTATTAACGGATCGTAATTTTAATACTTCTTTTTTTGACCCAGCTGGGGGGGGGGATCCCATTTTATTTCAACATTTATTTTGATTTTTGC (GenBank accession number <ext-link xmlns:xlink="http://www.w3.org/1999/xlink" ext-link-type="uri" xlink:href="https://www.ncbi.nlm.nih.gov/nuccore/OP572111" xlink:type="simple">OP572111</ext-link>).</p><p>Female (IZCAS-Ar 43733):</p><p>GGTTTGGAGCTTGAGCTTCTATAGTAGGAACATCTATAAGAGTATTAATTCGTATAGAATTAGGACATTCTGGAAGATTATTAGGAGATGATCATTTATATAATGTAGTTGTTACTGCTCATGCTTTTGTTATGATTTTTTTTATAGTAATGCCTATTTTAATTGGAGGTTTTGGAAATTGATTAGTTCCTCTAATATTAGGGGCTCCTGATATATCTTTTCCTCGAATAAATAATTTATCATTTTGATTACTTCCTCCTTCTTTATTCTTATTATTTATGTCTTCTATAACTGAGATAGGAGTAGGAGCTGGTTGAACAGTATATCCTCCCTTAGCTTCTAGAATAGGACATATGGGAAGATCAATGGATTTTGCTATTTTTTCTCTTCATTTAGCTGGGGCTTCCTCTATTATAGGAGCTATTAATTTTATTTCTACAATTATTAATATACGATTATTGGGAATAAGAATAGAGAAAGTTCCATTATTTGTGTGGTCTGTTTTTATTACTGCGGTATTGTTGTTATTGTCTTTACCTGTTTTAGCAGGTGCTATTACTATATTATTAACGGATCGTAATTTTAATACTTCTTTTTTTGACCCAGCTGGGGGGGGGGATCCCATTTTATTTCAACATTTATTTTGATTTTTGC (GenBank accession number <ext-link xmlns:xlink="http://www.w3.org/1999/xlink" ext-link-type="uri" xlink:href="https://www.ncbi.nlm.nih.gov/nuccore/OP572109" xlink:type="simple">OP572109</ext-link>).</p></tp:treatment-sec><tp:treatment-sec sec-type="Note"><title>Note</title><p><italic><tp:taxon-name><tp:taxon-name-part taxon-name-part-type="genus" reg="Bowie">B.</tp:taxon-name-part><tp:taxon-name-part taxon-name-part-type="species" reg="sabah">sabah</tp:taxon-name-part></tp:taxon-name></italic> sp. n. belongs to the <italic>scarymonsters</italic>-species group because of the abovementioned characteristics, so the “diagonally orientated TA” in the diagnosis of the <italic>scarymonsters</italic>-species group in <xref ref-type="bibr" rid="B8184614">Jäger (2022)</xref> should be changed to “tegulum bulging proximally at TA base”.</p></tp:treatment-sec><tp:treatment-sec><!--Section generated to contain objects referenced in tp:taxon-treatment.--><fig id="F8184711" position="float" orientation="portrait"><object-id xmlns:xlink="http://www.w3.org/1999/xlink" content-type="arpha" xlink:type="simple">6C7A9F3E-8F35-5EF4-873D-9C6A862DF6AA</object-id><object-id xmlns:xlink="http://www.w3.org/1999/xlink" content-type="doi" xlink:type="simple">10.3897/BDJ.10.e96003.figure26</object-id><label>Figure 26.</label><caption><p><italic><tp:taxon-name><tp:taxon-name-part taxon-name-part-type="genus" reg="Bowie">Bowie</tp:taxon-name-part><tp:taxon-name-part taxon-name-part-type="species" reg="sabah">sabah</tp:taxon-name-part></tp:taxon-name></italic> sp. n., palp, holotype. <bold>a</bold>: Prolateral view; <bold>b</bold>: Ventral view; <bold>c</bold>: Retrolateral view. C = conductor, DPO = dorso-proximal outgrowth of cymbium, E = embolus, RTA = retrolateral tibial apophysis, TA = tegular apophysis. Scale bar: 0.5 mm (<bold>a–c</bold>).</p></caption><graphic xmlns:xlink="http://www.w3.org/1999/xlink" xlink:href="bdj-10-e96003-g026.jpg" position="float" id="oo_751911.jpg" orientation="portrait" xlink:type="simple"><uri content-type="original_file" xlink:type="simple">https://binary.pensoft.net/fig/751911</uri></graphic></fig><fig-group id="F8239451" position="float" orientation="portrait"><caption><p><italic><tp:taxon-name><tp:taxon-name-part taxon-name-part-type="genus" reg="Bowie">Bowie</tp:taxon-name-part></tp:taxon-name></italic> spp., embolic tips.</p></caption><fig id="F8239456" position="float" orientation="portrait"><object-id xmlns:xlink="http://www.w3.org/1999/xlink" content-type="arpha" xlink:type="simple">B344C310-B33F-54C5-8710-C3DC7635FA08</object-id><object-id xmlns:xlink="http://www.w3.org/1999/xlink" content-type="doi" xlink:type="simple">10.3897/BDJ.10.e96003.figure28a</object-id><label>Figure 28a.</label><caption><p><italic><tp:taxon-name><tp:taxon-name-part taxon-name-part-type="genus" reg="Bowie">B.</tp:taxon-name-part><tp:taxon-name-part taxon-name-part-type="species" reg="fascination">fascination</tp:taxon-name-part></tp:taxon-name></italic> Jäger, 2022, male from Yunnan, ventral view. Scale bar: 0.05 mm. <ext-link xmlns:xlink="http://www.w3.org/1999/xlink" ext-link-type="uri" xlink:href="https://doi.org/10.3897/BDJ.10.e96003.figure28a" xlink:type="simple"> </ext-link></p></caption><graphic xmlns:xlink="http://www.w3.org/1999/xlink" xlink:href="bdj-10-e96003-g028_a.jpg" xlink:type="simple" position="float" orientation="portrait" id="oo_775572.jpg"><uri content-type="original_file" xlink:type="simple">https://binary.pensoft.net/fig/775572</uri></graphic></fig><fig id="F8239457" position="float" orientation="portrait"><object-id xmlns:xlink="http://www.w3.org/1999/xlink" content-type="arpha" xlink:type="simple">28E198FD-41E9-5953-A555-2C8608640675</object-id><object-id xmlns:xlink="http://www.w3.org/1999/xlink" content-type="doi" xlink:type="simple">10.3897/BDJ.10.e96003.figure28b</object-id><label>Figure 28b.</label><caption><p><italic><tp:taxon-name><tp:taxon-name-part taxon-name-part-type="genus" reg="Bowie">B.</tp:taxon-name-part><tp:taxon-name-part taxon-name-part-type="species" reg="ninhbinh">ninhbinh</tp:taxon-name-part></tp:taxon-name></italic> sp. n., paratype, ventral view. Scale bar: 0.1 mm.</p></caption><graphic xmlns:xlink="http://www.w3.org/1999/xlink" xlink:href="bdj-10-e96003-g028_b.jpg" xlink:type="simple" position="float" orientation="portrait" id="oo_775562.jpg"><uri content-type="original_file" xlink:type="simple">https://binary.pensoft.net/fig/775562</uri></graphic></fig><fig id="F8239458" position="float" orientation="portrait"><object-id xmlns:xlink="http://www.w3.org/1999/xlink" content-type="arpha" xlink:type="simple">C7CDC38A-601F-5A03-9B20-4CBBF7A9F030</object-id><object-id xmlns:xlink="http://www.w3.org/1999/xlink" content-type="doi" xlink:type="simple">10.3897/BDJ.10.e96003.figure28c</object-id><label>Figure 28c.</label><caption><p><italic><tp:taxon-name><tp:taxon-name-part taxon-name-part-type="genus" reg="Bowie">B.</tp:taxon-name-part><tp:taxon-name-part taxon-name-part-type="species" reg="vinhphuc">vinhphuc</tp:taxon-name-part></tp:taxon-name></italic> sp. n., paratype, dorsal view, arrow points at seam. Scale bar: 0.1 mm.</p></caption><graphic xmlns:xlink="http://www.w3.org/1999/xlink" xlink:href="bdj-10-e96003-g028_c.jpg" xlink:type="simple" position="float" orientation="portrait" id="oo_775542.jpg"><uri content-type="original_file" xlink:type="simple">https://binary.pensoft.net/fig/775542</uri></graphic></fig><fig id="F8239459" position="float" orientation="portrait"><object-id xmlns:xlink="http://www.w3.org/1999/xlink" content-type="arpha" xlink:type="simple">66A9FB40-2871-5C8F-BB04-B6D7B1C9BA9C</object-id><object-id xmlns:xlink="http://www.w3.org/1999/xlink" content-type="doi" xlink:type="simple">10.3897/BDJ.10.e96003.figure28d</object-id><label>Figure 28d.</label><caption><p><italic><tp:taxon-name><tp:taxon-name-part taxon-name-part-type="genus" reg="Bowie">B.</tp:taxon-name-part><tp:taxon-name-part taxon-name-part-type="species" reg="borneo">borneo</tp:taxon-name-part></tp:taxon-name></italic> sp. n., holotype, ventral view. Scale bar: 0.02 mm.</p></caption><graphic xmlns:xlink="http://www.w3.org/1999/xlink" xlink:href="bdj-10-e96003-g028_d.jpg" xlink:type="simple" position="float" orientation="portrait" id="oo_775561.jpg"><uri content-type="original_file" xlink:type="simple">https://binary.pensoft.net/fig/775561</uri></graphic></fig><fig id="F8239460" position="float" orientation="portrait"><object-id xmlns:xlink="http://www.w3.org/1999/xlink" content-type="arpha" xlink:type="simple">1D56E8A1-245A-503B-89BA-9D0DCB2B283B</object-id><object-id xmlns:xlink="http://www.w3.org/1999/xlink" content-type="doi" xlink:type="simple">10.3897/BDJ.10.e96003.figure28e</object-id><label>Figure 28e.</label><caption><p><italic><tp:taxon-name><tp:taxon-name-part taxon-name-part-type="genus" reg="Bowie">B.</tp:taxon-name-part><tp:taxon-name-part taxon-name-part-type="species" reg="sabah">sabah</tp:taxon-name-part></tp:taxon-name></italic> sp. n., holotype, ventral view. Scale bar: 0.02 mm.</p></caption><graphic xmlns:xlink="http://www.w3.org/1999/xlink" xlink:href="bdj-10-e96003-g028_e.jpg" xlink:type="simple" position="float" orientation="portrait" id="oo_775571.jpg"><uri content-type="original_file" xlink:type="simple">https://binary.pensoft.net/fig/775571</uri></graphic></fig></fig-group><fig id="F8239460" position="float" orientation="portrait"><object-id xmlns:xlink="http://www.w3.org/1999/xlink" content-type="arpha" xlink:type="simple">1D56E8A1-245A-503B-89BA-9D0DCB2B283B</object-id><object-id xmlns:xlink="http://www.w3.org/1999/xlink" content-type="doi" xlink:type="simple">10.3897/BDJ.10.e96003.figure28e</object-id><label>Figure 28e.</label><caption><p><italic><tp:taxon-name><tp:taxon-name-part taxon-name-part-type="genus" reg="Bowie">B.</tp:taxon-name-part><tp:taxon-name-part taxon-name-part-type="species" reg="sabah">sabah</tp:taxon-name-part></tp:taxon-name></italic> sp. n., holotype, ventral view. Scale bar: 0.02 mm.</p></caption><graphic xmlns:xlink="http://www.w3.org/1999/xlink" xlink:href="bdj-10-e96003-g028_e.jpg" xlink:type="simple" position="float" orientation="portrait" id="oo_775571.jpg"><uri content-type="original_file" xlink:type="simple">https://binary.pensoft.net/fig/775571</uri></graphic></fig><fig id="F8184713" position="float" orientation="portrait"><object-id xmlns:xlink="http://www.w3.org/1999/xlink" content-type="arpha" xlink:type="simple">666B9414-10BB-56E8-9F81-E6B50E2FF7AE</object-id><object-id xmlns:xlink="http://www.w3.org/1999/xlink" content-type="doi" xlink:type="simple">10.3897/BDJ.10.e96003.figure27</object-id><label>Figure 27.</label><caption><p><italic><tp:taxon-name><tp:taxon-name-part taxon-name-part-type="genus" reg="Bowie">Bowie</tp:taxon-name-part><tp:taxon-name-part taxon-name-part-type="species" reg="sabah">sabah</tp:taxon-name-part></tp:taxon-name></italic> sp. n. <bold>a</bold>: Paratype female, epigyne, ventral view; <bold>b</bold>: Same, vulva, dorsal view; <bold>c</bold>: Holotype male, habitus, dorsal view; <bold>d</bold>: Same, habitus, ventral view; <bold>e</bold>: Paratype female, habitus, dorsal view; <bold>f</bold>: Same, habitus, ventral view. FD = fertilisation duct, LT = lateral teeth, SP = spermathecae. Scale bars: 0.2 mm (<bold>a</bold>, <bold>b</bold>), 2.0 mm (<bold>c–f</bold>).</p></caption><graphic xmlns:xlink="http://www.w3.org/1999/xlink" xlink:href="bdj-10-e96003-g027.jpg" position="float" id="oo_751912.jpg" orientation="portrait" xlink:type="simple"><uri content-type="original_file" xlink:type="simple">https://binary.pensoft.net/fig/751912</uri></graphic></fig><fig id="F8184120" position="float" orientation="portrait"><object-id xmlns:xlink="http://www.w3.org/1999/xlink" content-type="arpha" xlink:type="simple">EC7B972D-AFE7-5BAB-B4F5-9EDC41FB6AD1</object-id><object-id xmlns:xlink="http://www.w3.org/1999/xlink" content-type="doi" xlink:type="simple">10.3897/BDJ.10.e96003.figure1</object-id><label>Figure 1.</label><caption><p>Distribution records of ctenid spiders from Asia in this study. 1. <italic><tp:taxon-name><tp:taxon-name-part taxon-name-part-type="genus" reg="Amauropelma">Amauropelma</tp:taxon-name-part><tp:taxon-name-part taxon-name-part-type="species" reg="krabi">krabi</tp:taxon-name-part></tp:taxon-name></italic> sp. n.; 2. <italic><tp:taxon-name><tp:taxon-name-part taxon-name-part-type="genus" reg="Amauropelma">Am.</tp:taxon-name-part><tp:taxon-name-part taxon-name-part-type="species" reg="phangnga">phangnga</tp:taxon-name-part></tp:taxon-name></italic> sp. n.; 3. <italic><tp:taxon-name><tp:taxon-name-part taxon-name-part-type="genus" reg="Amauropelma">Am.</tp:taxon-name-part><tp:taxon-name-part taxon-name-part-type="species" reg="saraburi">saraburi</tp:taxon-name-part></tp:taxon-name></italic> sp. n.; 4. <italic><tp:taxon-name><tp:taxon-name-part taxon-name-part-type="genus" reg="Anahita">Anahita</tp:taxon-name-part><tp:taxon-name-part taxon-name-part-type="species" reg="medog">medog</tp:taxon-name-part></tp:taxon-name></italic> sp. n.; 5. <italic><tp:taxon-name><tp:taxon-name-part taxon-name-part-type="genus" reg="Anahita">An.</tp:taxon-name-part><tp:taxon-name-part taxon-name-part-type="species" reg="popa">popa</tp:taxon-name-part></tp:taxon-name></italic>; 6. <italic><tp:taxon-name><tp:taxon-name-part taxon-name-part-type="genus" reg="Bowie">Bowie</tp:taxon-name-part><tp:taxon-name-part taxon-name-part-type="species" reg="fascination">fascination</tp:taxon-name-part></tp:taxon-name></italic>; 7. <italic><tp:taxon-name><tp:taxon-name-part taxon-name-part-type="genus" reg="Bowie">B.</tp:taxon-name-part><tp:taxon-name-part taxon-name-part-type="species" reg="ninhbinh">ninhbinh</tp:taxon-name-part></tp:taxon-name></italic> sp. n.; 8. <italic><tp:taxon-name><tp:taxon-name-part taxon-name-part-type="genus" reg="Bowie">B.</tp:taxon-name-part><tp:taxon-name-part taxon-name-part-type="species" reg="vinhphuc">vinhphuc</tp:taxon-name-part></tp:taxon-name></italic> sp. n.; 9. <italic><tp:taxon-name><tp:taxon-name-part taxon-name-part-type="genus" reg="Bowie">B.</tp:taxon-name-part><tp:taxon-name-part taxon-name-part-type="species" reg="borneo">borneo</tp:taxon-name-part></tp:taxon-name></italic> sp. n.; 10. <italic><tp:taxon-name><tp:taxon-name-part taxon-name-part-type="genus" reg="Bowie">B.</tp:taxon-name-part><tp:taxon-name-part taxon-name-part-type="species" reg="engkilili">engkilili</tp:taxon-name-part></tp:taxon-name></italic> sp. n.; 11. <italic><tp:taxon-name><tp:taxon-name-part taxon-name-part-type="genus" reg="Bowie">B.</tp:taxon-name-part><tp:taxon-name-part taxon-name-part-type="species" reg="sabah">sabah</tp:taxon-name-part></tp:taxon-name></italic> sp. n.</p></caption><graphic xmlns:xlink="http://www.w3.org/1999/xlink" xlink:href="bdj-10-e96003-g001.jpg" position="float" id="oo_770652.jpg" orientation="portrait" xlink:type="simple"><uri content-type="original_file" xlink:type="simple">https://binary.pensoft.net/fig/770652</uri></graphic></fig></tp:treatment-sec><ref-list><ref id="B8184614"><element-citation xmlns:xlink="http://www.w3.org/1999/xlink" publication-type="article" xlink:type="simple"><person-group person-group-type="author"><name name-style="western"><surname>Jäger</surname><given-names>P</given-names></name></person-group><year>2022</year><article-title><italic><tp:taxon-name><tp:taxon-name-part taxon-name-part-type="genus" reg="Bowie">Bowie</tp:taxon-name-part></tp:taxon-name></italic> gen. nov., a diverse lineage of ground-dwelling spiders occurring from the Himalayas to Papua New Guinea and northern Australia (<tp:taxon-name><tp:taxon-name-part taxon-name-part-type="order">Araneae</tp:taxon-name-part></tp:taxon-name>: <tp:taxon-name><tp:taxon-name-part taxon-name-part-type="family">Ctenidae</tp:taxon-name-part></tp:taxon-name>: <tp:taxon-name><tp:taxon-name-part taxon-name-part-type="subfamily">Cteninae</tp:taxon-name-part></tp:taxon-name>).</article-title><source>Zootaxa</source><volume>5170 (1)</volume><fpage>1</fpage><lpage>200</lpage><pub-id pub-id-type="doi">10.11646/zootaxa.5170.1.1</pub-id></element-citation></ref></ref-list></tp:taxon-treatment>
